# Supplementary material for: Benzene-1,3-diammonium bis­(pyridine-2,6-dicarboxyl­ato)nickelate(II) penta­hydrate
Source: Acta Crystallogr Sect E Struct Rep Online. 2011 Jan 15;67(Pt 2):m193–4. doi: 10.1107/S1600536810054371 (PMC3051631; doi:10.1107/S1600536810054371)
Supplement: Supplementary file 1 [file e-67-0m193-sup1.cif]

##############################################################################
###                                                                        ###
###        Electronic paper (Acta Crystallographica Section E)             ###
###                                                                        ###
##############################################################################
#                                                                            #
# This CIF contains the data in a paper accepted for publication in Acta     #
# Crystallographica Section E. It conforms to the requirements of Notes      #
# for Authors for Section E, and has been peer reviewed under the auspices   #
# of the IUCr Commission on Journals.                                        #
#                                                                            #
# Full details of the Crystallographic Information File format               #
# are given in the paper "The Crystallographic Information File (CIF):       #
# a New Standard Archive File for Crystallography" by S. R. Hall, F. H.      #
# Allen and I. D. Brown [Acta Cryst. (1991), A47, 655-685].                  #
#                                                                            #
# The current version of the core CIF dictionary is obtainable from          #
# ftp://ftp.iucr.org/pub/cif_core.dic. The current version number is 2.4.    #
#                                                                            #
# Software is freely available for graphical display of the structure(s) in  #
# this CIF.  For information consult the CIF home page http://www.iucr.org/  #
# cif/home.html                                                              #
#                                                                            #
# This file may be used for bona fide research purposes within the           #
# scientific community so long as proper attribution is given to the journal # 
# article from which it was obtained.                                        #
#                                                                            #
##############################################################################
                                             
data_I
_audit_creation_method     SHELXL-97
_chemical_name_systematic
;
Benzene-1,3-diammonium bis(pyridine-2,6-dicarboxylato)nickelate(II)
pentahydrate
;
_chemical_name_common     ?
_chemical_formula_moiety     'C6 H10 N2 2+, C14 H6 N2 Ni O8 2-, 5(H2 O)'
_chemical_formula_sum     'C20 H26 N4 Ni O13'
_chemical_formula_iupac     '(C6 H10 N2) [Ni (C7 H3 N O4)2], 5H2 O'
_chemical_formula_weight     589.14
_chemical_melting_point     ?
_symmetry_cell_setting     monoclinic
_symmetry_space_group_name_H-M     'P 21/n'
_symmetry_space_group_name_Hall     '-P 2yn'
loop_
    _symmetry_equiv_pos_as_xyz
    'x, y, z'
    '-x+1/2, y+1/2, -z+1/2'
    '-x, -y, -z'
    'x-1/2, -y-1/2, z-1/2'
_cell_length_a     7.5331(15)
_cell_length_b     18.085(4)
_cell_length_c     18.578(4)
_cell_angle_alpha     90.00
_cell_angle_beta     100.90(3)
_cell_angle_gamma     90.00
_cell_volume     2485.3(9)
_cell_formula_units_Z     4
_cell_measurement_reflns_used     6687
_cell_measurement_theta_min     2.23
_cell_measurement_theta_max     29.23
_cell_measurement_temperature     298(2)
_exptl_crystal_description     needle
_exptl_crystal_colour     green
_exptl_crystal_size_max     0.2
_exptl_crystal_size_mid     0.15
_exptl_crystal_size_min     0.1
_exptl_crystal_density_diffrn     1.574
_exptl_crystal_density_meas     ?
_exptl_crystal_density_method     'not measured'
_exptl_crystal_F_000     1224.0
_exptl_absorpt_coefficient_mu     0.856
_exptl_absorpt_correction_type     numerical
_exptl_absorpt_process_details
;
[shape of crystal determined optically
(X-RED and X-SHAPE (Stoe & Cie, 2005)]
;
_exptl_absorpt_correction_T_min     0.855
_exptl_absorpt_correction_T_max     0.920
_exptl_special_details
;
;
_diffrn_ambient_temperature     298(2)
_diffrn_radiation_type     MoK\a
_diffrn_radiation_wavelength     0.71073
_diffrn_radiation_source     'fine-focus sealed tube'
_diffrn_radiation_monochromator     graphite
_diffrn_measurement_device_type     'Stoe IPDS II'
_diffrn_measurement_method     'rotation method'
_diffrn_detector_area_resol_mean     '0.15 mm'
_diffrn_reflns_number     18439
_diffrn_reflns_av_R_equivalents     0.0896
_diffrn_reflns_av_sigmaI/netI     0.1252
_diffrn_reflns_theta_min     2.23
_diffrn_reflns_theta_max     29.23
_diffrn_reflns_theta_full     29.23
_diffrn_measured_fraction_theta_max     0.989
_diffrn_measured_fraction_theta_full     0.989
_diffrn_reflns_limit_h_min     -10
_diffrn_reflns_limit_h_max     9
_diffrn_reflns_limit_k_min     -24
_diffrn_reflns_limit_k_max     24
_diffrn_reflns_limit_l_min     -25
_diffrn_reflns_limit_l_max     25
_diffrn_standards_number     ?
_diffrn_standards_interval_count     ?
_diffrn_standards_interval_time     ?
_diffrn_standards_decay_%     ?
_refine_special_details
;
Refinement of <i>F</i>^2^ against ALL reflections. The weighted <i>R</i>-factor
<i>wR</i> and goodness of fit <i>S</i> are based on <i>F</i>^2^, conventional
<i>R</i>-factors <i>R</i> are based on <i>F</i>, with <i>F</i> set to zero for
negative <i>F</i>^2^. The threshold expression of <i>F</i>^2^ >
\s(<i>F</i>^2^) is used only for calculating <i>R</i>-factors(gt) <i>etc</i>.
and is not relevant to the choice of reflections for refinement.
<i>R</i>-factors based on <i>F</i>^2^ are statistically about twice as large
as those based on <i>F</i>, and <i>R</i>- factors based on ALL data will be
even larger.
;
_reflns_number_total     6687
_reflns_number_gt     3608
_reflns_threshold_expression     I>2\s(I)
_refine_ls_structure_factor_coef     Fsqd
_refine_ls_matrix_type     full
_refine_ls_R_factor_all     0.1275
_refine_ls_R_factor_gt     0.0538
_refine_ls_wR_factor_gt     0.0686
_refine_ls_wR_factor_ref     0.0857
_refine_ls_goodness_of_fit_ref     0.917
_refine_ls_restrained_S_all     0.917
_refine_ls_number_reflns     6687
_refine_ls_number_parameters     407
_refine_ls_number_restraints     4
_refine_ls_hydrogen_treatment     mixed
_refine_ls_weighting_scheme     calc
_refine_ls_weighting_details
                 'calc w=1/[\s^2^(Fo^2^)+(0.0238P)^2^] where P=(Fo^2^+2Fc^2^)/3'
_atom_sites_solution_hydrogens     geom
_atom_sites_solution_primary     direct
_atom_sites_solution_secondary     difmap
_refine_ls_shift/su_max     0.001
_refine_ls_shift/su_mean     0.000
_refine_diff_density_max     0.385
_refine_diff_density_min     -0.363
_refine_ls_extinction_method     none
_refine_ls_extinction_coef     ?
loop_
    _atom_type_symbol
    _atom_type_description
    _atom_type_scat_dispersion_real
    _atom_type_scat_dispersion_imag
    _atom_type_scat_source
    'C' 'C' 0.0033 0.0016
                         'International Tables Vol C Tables 4.2.6.8 and 6.1.1.4'
    'H' 'H' 0.0000 0.0000
                         'International Tables Vol C Tables 4.2.6.8 and 6.1.1.4'
    'N' 'N' 0.0061 0.0033
                         'International Tables Vol C Tables 4.2.6.8 and 6.1.1.4'
    'O' 'O' 0.0106 0.0060
                         'International Tables Vol C Tables 4.2.6.8 and 6.1.1.4'
    'Cl' 'Cl' 0.1484 0.1585
                         'International Tables Vol C Tables 4.2.6.8 and 6.1.1.4'
    'Ni' 'Ni' 0.3393 1.1124
                         'International Tables Vol C Tables 4.2.6.8 and 6.1.1.4'
_computing_data_collection     'X-AREA (Stoe & Cie, 2005)'
_computing_cell_refinement     'X-AREA (Stoe & Cie, 2005)'
_computing_data_reduction     'X-AREA (Stoe & Cie, 2005)'
_computing_structure_solution     'SHELXS97 (Sheldrick, 2008)'
_computing_structure_refinement     'SHELXL97 (Sheldrick, 2008)'
_computing_molecular_graphics     'ORTEP-3 for Windows (Farrugia, 1997)'
_computing_publication_material     'WinGX (Farrugia, 1999)'
loop_
    _atom_site_type_symbol
    _atom_site_label
    _atom_site_fract_x
    _atom_site_fract_y
    _atom_site_fract_z
    _atom_site_U_iso_or_equiv
    _atom_site_adp_type
    _atom_site_calc_flag
    _atom_site_refinement_flags
    _atom_site_occupancy
    _atom_site_disorder_assembly
    _atom_site_disorder_group
    O O12 0.0352(4) 0.65115(16) 0.82305(17) 0.0522(8) Uani d D 1 . .
    Ni Ni1 0.64385(6) 0.98344(2) 0.81233(2) 0.02316(10) Uani d . 1 . .
    N N1 0.6858(3) 1.00256(12) 0.91843(12) 0.0203(5) Uani d . 1 . .
    N N2 0.6146(3) 0.96578(13) 0.70636(12) 0.0225(6) Uani d . 1 . .
    O O7 0.4041(3) 0.91734(12) 0.79023(11) 0.0312(5) Uani d . 1 . .
    O O3 0.4988(3) 1.08346(11) 0.81671(11) 0.0305(5) Uani d . 1 . .
    O O5 0.8722(3) 1.03845(12) 0.78742(11) 0.0368(6) Uani d . 1 . .
    C C11 0.7284(5) 0.97699(19) 0.59762(16) 0.0354(8) Uani d . 1 . .
    H H11 0.8166 0.9944 0.5730 0.042 Uiso calc R 1 . .
    C C12 0.7401(4) 0.99113(17) 0.67087(15) 0.0262(7) Uani d . 1 . .
    O O1 0.8002(3) 0.89096(11) 0.85564(11) 0.0315(5) Uani d . 1 . .
    C C1 0.7845(4) 0.95527(15) 0.96399(15) 0.0200(6) Uani d . 1 . .
    C C5 0.6176(4) 1.06446(15) 0.94246(15) 0.0227(7) Uani d . 1 . .
    N N3 0.9677(4) 0.80203(19) 0.77250(17) 0.0290(6) Uani d . 1 . .
    C C3 0.7580(4) 1.03320(17) 1.06483(16) 0.0277(7) Uani d . 1 . .
    H H3 0.7827 1.0437 1.1147 0.033 Uiso calc R 1 . .
    C C4 0.6531(4) 1.08166(17) 1.01596(16) 0.0275(7) Uani d . 1 . .
    H H4 0.6078 1.1249 1.0328 0.033 Uiso calc R 1 . .
    C C2 0.8252(4) 0.96944(16) 1.03883(15) 0.0272(7) Uani d . 1 . .
    H H2 0.8960 0.9368 1.0707 0.033 Uiso calc R 1 . .
    C C8 0.4727(4) 0.92723(16) 0.67186(16) 0.0255(7) Uani d . 1 . .
    C C15 0.8119(4) 0.77521(16) 0.71966(16) 0.0241(7) Uani d . 1 . .
    C C7 0.5013(4) 1.10803(16) 0.88110(17) 0.0256(7) Uani d . 1 . .
    C C20 0.6666(4) 0.74641(17) 0.74619(17) 0.0261(7) Uani d . 1 . .
    H H20 0.6665 0.7454 0.7962 0.031 Uiso calc R 1 . .
    C C16 0.8142(4) 0.77784(17) 0.64577(17) 0.0289(7) Uani d . 1 . .
    H H16 0.9119 0.7982 0.6287 0.035 Uiso calc R 1 . .
    O O4 0.4185(3) 1.16332(11) 0.89702(12) 0.0322(5) Uani d . 1 . .
    O O2 0.9292(4) 0.83930(13) 0.96180(12) 0.0431(6) Uani d . 1 . .
    O O8 0.2157(3) 0.86339(14) 0.69685(13) 0.0467(7) Uani d . 1 . .
    O O6 1.0038(3) 1.06724(13) 0.69308(13) 0.0468(7) Uani d . 1 . .
    C C19 0.5220(4) 0.71920(16) 0.69634(16) 0.0238(7) Uani d . 1 . .
    N N4 0.3701(4) 0.68770(17) 0.72430(17) 0.0275(6) Uani d . 1 . .
    C C18 0.5215(4) 0.72028(17) 0.62201(17) 0.0303(8) Uani d . 1 . .
    H H18 0.4235 0.7015 0.5890 0.036 Uiso calc R 1 . .
    C C6 0.8438(4) 0.88880(17) 0.92559(16) 0.0266(7) Uani d . 1 . .
    C C14 0.8847(4) 1.03584(17) 0.72077(17) 0.0311(8) Uani d . 1 . .
    C C17 0.6668(5) 0.74933(19) 0.59727(17) 0.0369(8) Uani d . 1 . .
    H H17 0.6669 0.7500 0.5472 0.044 Uiso calc R 1 . .
    C C9 0.4516(5) 0.91218(18) 0.59783(17) 0.0334(8) Uani d . 1 . .
    H H9 0.3513 0.8863 0.5734 0.040 Uiso calc R 1 . .
    C C10 0.5841(5) 0.93673(19) 0.56106(18) 0.0394(9) Uani d . 1 . .
    H H10 0.5756 0.9260 0.5116 0.047 Uiso calc R 1 . .
    C C13 0.3517(4) 0.90100(17) 0.72284(16) 0.0271(7) Uani d . 1 . .
    O O11 0.3389(4) 0.77842(17) 0.84618(15) 0.0402(7) Uani d D 1 . .
    O O9 0.5261(5) 0.72860(19) 0.98420(18) 0.0583(9) Uani d . 1 . .
    O O10 0.8429(5) 0.6926(2) 0.93695(19) 0.0649(9) Uani d D 1 . .
    O O13 0.8277(5) 0.9051(2) 0.4247(2) 0.0646(9) Uani d D 1 . .
    H H11A 0.360(6) 0.820(2) 0.839(2) 0.057(15) Uiso d . 1 . .
    H H11B 0.381(6) 0.765(2) 0.8838(19) 0.062(15) Uiso d D 1 . .
    H H12B 0.114(8) 0.633(4) 0.852(3) 0.15(3) Uiso d D 1 . .
    H H13A 0.879(7) 0.923(3) 0.398(3) 0.11(3) Uiso d D 1 . .
    H H12A 0.025(7) 0.627(3) 0.781(3) 0.103(19) Uiso d . 1 . .
    H H9B 0.552(7) 0.761(3) 1.018(3) 0.09(2) Uiso d . 1 . .
    H H9A 0.628(7) 0.718(2) 0.972(2) 0.067(17) Uiso d . 1 . .
    H H10A 0.857(8) 0.670(3) 0.902(2) 0.10(2) Uiso d D 1 . .
    H H13B 0.894(7) 0.873(3) 0.446(3) 0.08(2) Uiso d . 1 . .
    H H10B 0.882(7) 0.744(3) 0.940(3) 0.095(18) Uiso d . 1 . .
    H H3A 1.023(6) 0.763(2) 0.797(2) 0.063(14) Uiso d . 1 . .
    H H3B 1.051(6) 0.826(2) 0.750(2) 0.056(13) Uiso d . 1 . .
    H H3C 0.932(6) 0.834(2) 0.805(2) 0.061(13) Uiso d . 1 . .
    H H4C 0.398(5) 0.641(2) 0.750(2) 0.054(12) Uiso d . 1 . .
    H H4A 0.351(5) 0.716(2) 0.763(2) 0.045(11) Uiso d . 1 . .
    H H4B 0.279(5) 0.6851(18) 0.6925(19) 0.034(10) Uiso d . 1 . .
loop_
    _atom_site_aniso_label
    _atom_site_aniso_U_11
    _atom_site_aniso_U_22
    _atom_site_aniso_U_33
    _atom_site_aniso_U_12
    _atom_site_aniso_U_13
    _atom_site_aniso_U_23
    O12 0.064(2) 0.0460(17) 0.0440(17) 0.0030(15) 0.0021(16) -0.0136(14)
    Ni1 0.0261(2) 0.02501(18) 0.01821(16) -0.0019(2) 0.00388(14) -0.00170(18)
    N1 0.0188(12) 0.0206(14) 0.0222(12) -0.0019(9) 0.0056(10) -0.0015(9)
    N2 0.0244(13) 0.0238(14) 0.0202(12) -0.0022(10) 0.0065(10) -0.0012(10)
    O7 0.0347(13) 0.0370(13) 0.0238(11) -0.0078(10) 0.0100(10) -0.0045(9)
    O3 0.0346(13) 0.0301(12) 0.0247(11) 0.0043(10) 0.0004(10) 0.0004(9)
    O5 0.0391(14) 0.0434(14) 0.0279(11) -0.0156(11) 0.0059(10) -0.0076(10)
    C11 0.047(2) 0.0370(18) 0.0253(15) -0.0073(18) 0.0145(14) -0.0003(15)
    C12 0.0315(16) 0.0238(16) 0.0247(14) -0.0044(14) 0.0087(12) 0.0014(13)
    O1 0.0398(14) 0.0310(12) 0.0236(11) 0.0110(10) 0.0055(10) -0.0036(9)
    C1 0.0137(14) 0.0242(15) 0.0232(14) -0.0027(12) 0.0065(12) 0.0009(12)
    C5 0.0205(15) 0.0215(15) 0.0259(15) -0.0013(12) 0.0037(13) 0.0000(12)
    N3 0.0201(15) 0.0389(18) 0.0281(15) -0.0029(14) 0.0049(13) -0.0087(14)
    C3 0.0271(16) 0.0371(19) 0.0194(14) -0.0066(14) 0.0055(13) -0.0057(12)
    C4 0.0247(16) 0.0303(17) 0.0298(16) -0.0002(13) 0.0108(13) -0.0110(13)
    C2 0.0287(16) 0.0288(18) 0.0222(14) -0.0009(13) 0.0003(13) 0.0027(12)
    C8 0.0308(18) 0.0221(15) 0.0228(15) -0.0016(13) 0.0033(13) 0.0001(12)
    C15 0.0191(15) 0.0245(16) 0.0275(16) 0.0021(13) 0.0013(13) -0.0072(13)
    C7 0.0231(16) 0.0222(16) 0.0300(17) -0.0034(13) 0.0012(13) -0.0005(13)
    C20 0.0230(16) 0.0331(17) 0.0223(15) -0.0011(14) 0.0045(13) -0.0028(13)
    C16 0.0272(17) 0.0323(18) 0.0291(17) -0.0044(14) 0.0102(14) -0.0026(14)
    O4 0.0273(12) 0.0288(12) 0.0397(13) 0.0071(10) 0.0046(10) -0.0025(10)
    O2 0.0580(17) 0.0336(13) 0.0354(13) 0.0184(12) 0.0028(12) 0.0041(10)
    O8 0.0359(15) 0.0651(17) 0.0383(14) -0.0234(13) 0.0050(12) -0.0055(12)
    O6 0.0472(16) 0.0525(16) 0.0451(15) -0.0244(13) 0.0199(12) -0.0063(12)
    C19 0.0195(15) 0.0224(15) 0.0298(16) 0.0021(12) 0.0055(13) -0.0021(13)
    N4 0.0202(15) 0.0293(16) 0.0323(16) -0.0033(12) 0.0029(13) -0.0012(13)
    C18 0.0294(18) 0.0313(18) 0.0282(16) -0.0047(14) 0.0001(14) -0.0062(13)
    C6 0.0266(17) 0.0269(17) 0.0266(16) -0.0008(14) 0.0056(14) -0.0010(13)
    C14 0.0299(18) 0.0325(19) 0.0337(17) -0.0066(14) 0.0132(14) -0.0037(14)
    C17 0.042(2) 0.047(2) 0.0215(16) -0.0046(17) 0.0054(16) -0.0021(15)
    C9 0.036(2) 0.0371(19) 0.0248(16) -0.0068(15) 0.0012(15) -0.0032(14)
    C10 0.054(2) 0.044(2) 0.0226(17) -0.0075(18) 0.0128(16) -0.0024(15)
    C13 0.0239(17) 0.0287(17) 0.0299(17) -0.0004(14) 0.0082(14) 0.0003(13)
    O11 0.0474(17) 0.0362(16) 0.0357(16) -0.0017(13) 0.0051(13) 0.0008(13)
    O9 0.059(2) 0.068(2) 0.0464(19) 0.0053(18) 0.0066(17) -0.0100(16)
    O10 0.077(2) 0.058(2) 0.063(2) 0.0039(18) 0.0247(18) -0.0084(18)
    O13 0.060(2) 0.082(3) 0.059(2) -0.001(2) 0.0275(19) 0.0045(19)
_geom_special_details
;
All e.s.d.'s (except the e.s.d. in the dihedral angle between two l.s. planes)
are estimated using the full covariance matrix. The cell e.s.d.'s are taken
into account individually in the estimation of e.s.d.'s in distances, angles
and torsion angles; correlations between e.s.d.'s in cell parameters are only
used when they are defined by crystal symmetry. An approximate (isotropic)
treatment of cell e.s.d.'s is used for estimating e.s.d.'s involving l.s.
planes.
;
loop_
    _geom_bond_atom_site_label_1
    _geom_bond_atom_site_label_2
    _geom_bond_site_symmetry_2
    _geom_bond_distance
    _geom_bond_publ_flag
    O12 H12B . 0.79(4) ?
    O12 H12A . 0.89(6) ?
    Ni1 N2 . 1.965(2) ?
    Ni1 N1 . 1.967(2) ?
    Ni1 O5 . 2.113(2) ?
    Ni1 O1 . 2.115(2) ?
    Ni1 O3 . 2.123(2) ?
    Ni1 O7 . 2.140(2) ?
    N1 C1 . 1.328(3) ?
    N1 C5 . 1.343(4) ?
    N2 C12 . 1.332(4) ?
    N2 C8 . 1.334(4) ?
    O7 C13 . 1.274(3) ?
    O3 C7 . 1.273(4) ?
    O5 C14 . 1.260(4) ?
    C11 C12 . 1.371(4) ?
    C11 C10 . 1.376(5) ?
    C11 H11 . 0.9300 ?
    C12 C14 . 1.522(4) ?
    O1 C6 . 1.279(3) ?
    C1 C2 . 1.390(4) ?
    C1 C6 . 1.508(4) ?
    C5 C4 . 1.376(4) ?
    C5 C7 . 1.520(4) ?
    N3 C15 . 1.463(4) ?
    N3 H3A . 0.91(4) ?
    N3 H3B . 0.93(5) ?
    N3 H3C . 0.91(5) ?
    C3 C2 . 1.383(4) ?
    C3 C4 . 1.395(4) ?
    C3 H3 . 0.9300 ?
    C4 H4 . 0.9300 ?
    C2 H2 . 0.9300 ?
    C8 C9 . 1.381(4) ?
    C8 C13 . 1.510(5) ?
    C15 C16 . 1.377(4) ?
    C15 C20 . 1.384(4) ?
    C7 O4 . 1.244(4) ?
    C20 C19 . 1.380(4) ?
    C20 H20 . 0.9300 ?
    C16 C17 . 1.390(4) ?
    C16 H16 . 0.9300 ?
    O2 C6 . 1.226(3) ?
    O8 C13 . 1.248(4) ?
    O6 C14 . 1.251(4) ?
    C19 C18 . 1.381(4) ?
    C19 N4 . 1.459(4) ?
    N4 H4C . 0.97(4) ?
    N4 H4A . 0.91(4) ?
    N4 H4B . 0.82(3) ?
    C18 C17 . 1.370(5) ?
    C18 H18 . 0.9300 ?
    C17 H17 . 0.9300 ?
    C9 C10 . 1.385(5) ?
    C9 H9 . 0.9300 ?
    C10 H10 . 0.9300 ?
    O11 H11A . 0.79(4) ?
    O11 H11B . 0.75(3) ?
    O9 H9B . 0.85(5) ?
    O9 H9A . 0.86(5) ?
    O10 H10A . 0.79(3) ?
    O10 H10B . 0.97(5) ?
    O13 H13A . 0.76(4) ?
    O13 H13B . 0.82(5) ?
loop_
    _geom_angle_atom_site_label_1
    _geom_angle_atom_site_label_2
    _geom_angle_atom_site_label_3
    _geom_angle_site_symmetry_1
    _geom_angle_site_symmetry_3
    _geom_angle
    _geom_angle_publ_flag
    H12B O12 H12A . . 109(6) ?
    N2 Ni1 N1 . . 177.13(11) ?
    N2 Ni1 O5 . . 78.39(10) ?
    N1 Ni1 O5 . . 98.84(9) ?
    N2 Ni1 O1 . . 101.62(9) ?
    N1 Ni1 O1 . . 77.61(9) ?
    O5 Ni1 O1 . . 92.17(9) ?
    N2 Ni1 O3 . . 102.47(9) ?
    N1 Ni1 O3 . . 78.34(9) ?
    O5 Ni1 O3 . . 93.06(9) ?
    O1 Ni1 O3 . . 155.91(8) ?
    N2 Ni1 O7 . . 77.66(10) ?
    N1 Ni1 O7 . . 105.08(9) ?
    O5 Ni1 O7 . . 156.01(8) ?
    O1 Ni1 O7 . . 91.16(9) ?
    O3 Ni1 O7 . . 93.54(9) ?
    C1 N1 C5 . . 121.9(2) ?
    C1 N1 Ni1 . . 119.34(19) ?
    C5 N1 Ni1 . . 118.74(18) ?
    C12 N2 C8 . . 121.4(3) ?
    C12 N2 Ni1 . . 118.97(19) ?
    C8 N2 Ni1 . . 119.6(2) ?
    C13 O7 Ni1 . . 114.3(2) ?
    C7 O3 Ni1 . . 114.67(18) ?
    C14 O5 Ni1 . . 114.38(19) ?
    C12 C11 C10 . . 119.0(3) ?
    C12 C11 H11 . . 120.5 ?
    C10 C11 H11 . . 120.5 ?
    N2 C12 C11 . . 120.6(3) ?
    N2 C12 C14 . . 112.0(2) ?
    C11 C12 C14 . . 127.4(3) ?
    C6 O1 Ni1 . . 115.35(19) ?
    N1 C1 C2 . . 120.7(3) ?
    N1 C1 C6 . . 113.1(2) ?
    C2 C1 C6 . . 126.2(3) ?
    N1 C5 C4 . . 120.3(3) ?
    N1 C5 C7 . . 112.7(2) ?
    C4 C5 C7 . . 127.1(3) ?
    C15 N3 H3A . . 108(3) ?
    C15 N3 H3B . . 112(2) ?
    H3A N3 H3B . . 108(4) ?
    C15 N3 H3C . . 111(3) ?
    H3A N3 H3C . . 109(4) ?
    H3B N3 H3C . . 109(4) ?
    C2 C3 C4 . . 119.8(3) ?
    C2 C3 H3 . . 120.1 ?
    C4 C3 H3 . . 120.1 ?
    C5 C4 C3 . . 118.9(3) ?
    C5 C4 H4 . . 120.6 ?
    C3 C4 H4 . . 120.6 ?
    C3 C2 C1 . . 118.5(3) ?
    C3 C2 H2 . . 120.7 ?
    C1 C2 H2 . . 120.7 ?
    N2 C8 C9 . . 120.8(3) ?
    N2 C8 C13 . . 112.7(3) ?
    C9 C8 C13 . . 126.4(3) ?
    C16 C15 C20 . . 121.9(3) ?
    C16 C15 N3 . . 119.8(3) ?
    C20 C15 N3 . . 118.3(3) ?
    O4 C7 O3 . . 125.8(3) ?
    O4 C7 C5 . . 118.9(3) ?
    O3 C7 C5 . . 115.3(3) ?
    C19 C20 C15 . . 118.2(3) ?
    C19 C20 H20 . . 120.9 ?
    C15 C20 H20 . . 120.9 ?
    C15 C16 C17 . . 118.3(3) ?
    C15 C16 H16 . . 120.8 ?
    C17 C16 H16 . . 120.8 ?
    C20 C19 C18 . . 121.2(3) ?
    C20 C19 N4 . . 118.2(3) ?
    C18 C19 N4 . . 120.5(3) ?
    C19 N4 H4C . . 114(2) ?
    C19 N4 H4A . . 108(2) ?
    H4C N4 H4A . . 99(3) ?
    C19 N4 H4B . . 112(3) ?
    H4C N4 H4B . . 112(3) ?
    H4A N4 H4B . . 111(3) ?
    C17 C18 C19 . . 119.3(3) ?
    C17 C18 H18 . . 120.3 ?
    C19 C18 H18 . . 120.3 ?
    O2 C6 O1 . . 125.9(3) ?
    O2 C6 C1 . . 119.6(3) ?
    O1 C6 C1 . . 114.5(3) ?
    O6 C14 O5 . . 125.4(3) ?
    O6 C14 C12 . . 118.5(3) ?
    O5 C14 C12 . . 116.1(3) ?
    C18 C17 C16 . . 121.1(3) ?
    C18 C17 H17 . . 119.5 ?
    C16 C17 H17 . . 119.5 ?
    C8 C9 C10 . . 118.0(3) ?
    C8 C9 H9 . . 121.0 ?
    C10 C9 H9 . . 121.0 ?
    C11 C10 C9 . . 120.1(3) ?
    C11 C10 H10 . . 119.9 ?
    C9 C10 H10 . . 119.9 ?
    O8 C13 O7 . . 125.8(3) ?
    O8 C13 C8 . . 118.5(3) ?
    O7 C13 C8 . . 115.6(3) ?
    H11A O11 H11B . . 113(4) ?
    H9B O9 H9A . . 105(5) ?
    H10A O10 H10B . . 117(6) ?
    H13A O13 H13B . . 106(6) ?
loop_
    _geom_torsion_atom_site_label_1
    _geom_torsion_atom_site_label_2
    _geom_torsion_atom_site_label_3
    _geom_torsion_atom_site_label_4
    _geom_torsion_site_symmetry_1
    _geom_torsion_site_symmetry_2
    _geom_torsion_site_symmetry_3
    _geom_torsion_site_symmetry_4
    _geom_torsion
    _geom_torsion_publ_flag
    N2 Ni1 N1 C1 . . . . -74(2) ?
    O5 Ni1 N1 C1 . . . . -89.1(2) ?
    O1 Ni1 N1 C1 . . . . 1.2(2) ?
    O3 Ni1 N1 C1 . . . . 179.6(2) ?
    O7 Ni1 N1 C1 . . . . 89.0(2) ?
    N2 Ni1 N1 C5 . . . . 104(2) ?
    O5 Ni1 N1 C5 . . . . 89.0(2) ?
    O1 Ni1 N1 C5 . . . . 179.3(2) ?
    O3 Ni1 N1 C5 . . . . -2.3(2) ?
    O7 Ni1 N1 C5 . . . . -92.9(2) ?
    N1 Ni1 N2 C12 . . . . -14(2) ?
    O5 Ni1 N2 C12 . . . . 2.1(2) ?
    O1 Ni1 N2 C12 . . . . -87.8(2) ?
    O3 Ni1 N2 C12 . . . . 92.7(2) ?
    O7 Ni1 N2 C12 . . . . -176.4(2) ?
    N1 Ni1 N2 C8 . . . . 164.8(19) ?
    O5 Ni1 N2 C8 . . . . -179.6(2) ?
    O1 Ni1 N2 C8 . . . . 90.5(2) ?
    O3 Ni1 N2 C8 . . . . -89.0(2) ?
    O7 Ni1 N2 C8 . . . . 1.9(2) ?
    N2 Ni1 O7 C13 . . . . -2.9(2) ?
    N1 Ni1 O7 C13 . . . . 178.0(2) ?
    O5 Ni1 O7 C13 . . . . -6.6(3) ?
    O1 Ni1 O7 C13 . . . . -104.5(2) ?
    O3 Ni1 O7 C13 . . . . 99.1(2) ?
    N2 Ni1 O3 C7 . . . . -178.4(2) ?
    N1 Ni1 O3 C7 . . . . -1.2(2) ?
    O5 Ni1 O3 C7 . . . . -99.6(2) ?
    O1 Ni1 O3 C7 . . . . 2.7(4) ?
    O7 Ni1 O3 C7 . . . . 103.5(2) ?
    N2 Ni1 O5 C14 . . . . 0.6(2) ?
    N1 Ni1 O5 C14 . . . . 179.8(2) ?
    O1 Ni1 O5 C14 . . . . 102.0(2) ?
    O3 Ni1 O5 C14 . . . . -101.6(2) ?
    O7 Ni1 O5 C14 . . . . 4.2(4) ?
    C8 N2 C12 C11 . . . . -1.2(4) ?
    Ni1 N2 C12 C11 . . . . 177.1(2) ?
    C8 N2 C12 C14 . . . . 177.8(3) ?
    Ni1 N2 C12 C14 . . . . -3.9(3) ?
    C10 C11 C12 N2 . . . . 0.6(5) ?
    C10 C11 C12 C14 . . . . -178.3(3) ?
    N2 Ni1 O1 C6 . . . . 178.6(2) ?
    N1 Ni1 O1 C6 . . . . 1.5(2) ?
    O5 Ni1 O1 C6 . . . . 100.0(2) ?
    O3 Ni1 O1 C6 . . . . -2.4(4) ?
    O7 Ni1 O1 C6 . . . . -103.7(2) ?
    C5 N1 C1 C2 . . . . -1.8(4) ?
    Ni1 N1 C1 C2 . . . . 176.3(2) ?
    C5 N1 C1 C6 . . . . 178.8(3) ?
    Ni1 N1 C1 C6 . . . . -3.2(3) ?
    C1 N1 C5 C4 . . . . 1.7(4) ?
    Ni1 N1 C5 C4 . . . . -176.3(2) ?
    C1 N1 C5 C7 . . . . -177.0(3) ?
    Ni1 N1 C5 C7 . . . . 4.9(3) ?
    N1 C5 C4 C3 . . . . -1.0(5) ?
    C7 C5 C4 C3 . . . . 177.5(3) ?
    C2 C3 C4 C5 . . . . 0.4(5) ?
    C4 C3 C2 C1 . . . . -0.4(5) ?
    N1 C1 C2 C3 . . . . 1.1(4) ?
    C6 C1 C2 C3 . . . . -179.5(3) ?
    C12 N2 C8 C9 . . . . 0.2(4) ?
    Ni1 N2 C8 C9 . . . . -178.1(2) ?
    C12 N2 C8 C13 . . . . 177.5(3) ?
    Ni1 N2 C8 C13 . . . . -0.8(3) ?
    Ni1 O3 C7 O4 . . . . -176.1(3) ?
    Ni1 O3 C7 C5 . . . . 4.0(3) ?
    N1 C5 C7 O4 . . . . 174.2(3) ?
    C4 C5 C7 O4 . . . . -4.4(5) ?
    N1 C5 C7 O3 . . . . -5.9(4) ?
    C4 C5 C7 O3 . . . . 175.5(3) ?
    C16 C15 C20 C19 . . . . 0.6(5) ?
    N3 C15 C20 C19 . . . . -178.2(3) ?
    C20 C15 C16 C17 . . . . -1.2(5) ?
    N3 C15 C16 C17 . . . . 177.6(3) ?
    C15 C20 C19 C18 . . . . 0.2(4) ?
    C15 C20 C19 N4 . . . . 179.0(3) ?
    C20 C19 C18 C17 . . . . -0.4(5) ?
    N4 C19 C18 C17 . . . . -179.2(3) ?
    Ni1 O1 C6 O2 . . . . 177.8(3) ?
    Ni1 O1 C6 C1 . . . . -3.4(3) ?
    N1 C1 C6 O2 . . . . -176.8(3) ?
    C2 C1 C6 O2 . . . . 3.7(5) ?
    N1 C1 C6 O1 . . . . 4.4(4) ?
    C2 C1 C6 O1 . . . . -175.1(3) ?
    Ni1 O5 C14 O6 . . . . 176.6(3) ?
    Ni1 O5 C14 C12 . . . . -2.7(3) ?
    N2 C12 C14 O6 . . . . -175.0(3) ?
    C11 C12 C14 O6 . . . . 3.9(5) ?
    N2 C12 C14 O5 . . . . 4.3(4) ?
    C11 C12 C14 O5 . . . . -176.7(3) ?
    C19 C18 C17 C16 . . . . -0.2(5) ?
    C15 C16 C17 C18 . . . . 0.9(5) ?
    N2 C8 C9 C10 . . . . 1.5(5) ?
    C13 C8 C9 C10 . . . . -175.4(3) ?
    C12 C11 C10 C9 . . . . 1.1(5) ?
    C8 C9 C10 C11 . . . . -2.1(5) ?
    Ni1 O7 C13 O8 . . . . -179.7(3) ?
    Ni1 O7 C13 C8 . . . . 3.3(3) ?
    N2 C8 C13 O8 . . . . -179.0(3) ?
    C9 C8 C13 O8 . . . . -1.9(5) ?
    N2 C8 C13 O7 . . . . -1.8(4) ?
    C9 C8 C13 O7 . . . . 175.3(3) ?
loop_
    _geom_hbond_atom_site_label_D
    _geom_hbond_atom_site_label_H
    _geom_hbond_atom_site_label_A
    _geom_hbond_site_symmetry_A
    _geom_hbond_distance_DH
    _geom_hbond_distance_HA
    _geom_hbond_distance_DA
    _geom_hbond_angle_DHA
    _geom_hbond_publ_flag
    C18 H18 O2 4_575 0.93 2.48 3.118(4) 125.5 yes
    C3 H3 O7 3_677 0.93 2.56 3.284(4) 135.4 yes
    O13 H13B O9 4_675 0.82(5) 2.14(5) 2.945(6) 166(5) yes
    O13 H13A O6 3_776 0.76(4) 2.05(4) 2.776(5) 158(6) yes
    O12 H12B O13 4_576 0.79(4) 2.02(4) 2.808(5) 176(8) yes
    O12 H12A O3 2_546 0.89(6) 1.95(6) 2.838(4) 174(5) yes
    O11 H11B O9 . 0.75(3) 2.08(3) 2.829(4) 173(5) yes
    O11 H11A O7 . 0.79(4) 2.03(4) 2.798(4) 163(4) yes
    O10 H10B O2 . 0.97(5) 1.80(5) 2.750(4) 168(5) yes
    O10 H10A O12 1_655 0.79(3) 2.20(5) 2.880(5) 146(6) yes
    O9 H9B O4 3_677 0.85(5) 2.07(5) 2.918(4) 172(5) yes
    O9 H9A O10 . 0.86(5) 1.91(5) 2.772(5) 176(4) yes
    N4 H4C O6 2_646 0.97(4) 1.78(4) 2.730(4) 167(3) yes
    N4 H4B O4 2_546 0.82(3) 2.05(4) 2.854(4) 168(3) yes
    N4 H4A O11 . 0.91(4) 1.94(4) 2.842(4) 173(3) yes
    N3 H3C O1 . 0.91(5) 1.82(5) 2.702(4) 164(4) yes
    N3 H3B O8 1_655 0.93(5) 1.85(5) 2.773(4) 173(4) yes
    N3 H3A O12 1_655 0.91(4) 2.07(4) 2.899(5) 152(4) yes
data_global
_journal_date_recd_electronic     2010-12-05
_journal_date_accepted     2010-12-26
_journal_name_full     'Acta Crystallographica, Section E'
_journal_year     2011
_journal_volume     67
_journal_issue      2
_journal_page_first     m193
_journal_page_last     m194
_journal_paper_category     QM
_journal_coeditor_code     BT5430
_publ_contact_author_name     'Saghi Sadat Kashani'
_publ_contact_author_address
;
Department of Chemistry, Islamic Azad University, North Tehran Branch, Tehran,
 Iran
;
_publ_contact_author_email     's.sadatkashani@gmail.com'
_publ_contact_author_fax     '98(21)22222263'
_publ_contact_author_phone     '98(21)22222263'
_publ_section_title
;
Benzene-1,3-diammonium bis(pyridine-2,6-dicarboxylato)nickelate(II)
pentahydrate
;
loop_
    _publ_author_name
    _publ_author_footnote
    _publ_author_address
    'Pasdar, Hoda' .
;
Department of Chemistry, Islamic Azad University, North Tehran Branch, Tehran,
Iran
;
    'Sadat Kashani, Saghi' .
;
Department of Chemistry, Islamic Azad University, North Tehran Branch, Tehran,
Iran
;
    'Aghabozorg, Hossein' .
;
Department of Chemistry, Islamic Azad University, North Tehran Branch, Tehran,
Iran
;
    'Notash, Behrouz' .
;
Department of Chemistry, Shahid Beheshti University, G. C.,
Evin, Tehran 1983963113,
Iran
;
