# Supplementary material for: Benzene-1,3-diammonium bis­(pyridine-2,6-dicarboxyl­ato)nickelate(II) penta­hydrate
Source: Acta Crystallogr Sect E Struct Rep Online. 2011 Jan 15;67(Pt 2):m193–4. doi: 10.1107/S1600536810054371 (PMC3051631; doi:10.1107/S1600536810054371)
Supplement: Supplementary file 2 [file e-67-0m193-Isup2.hkl]

# 
# h,k,l, Fc-squared, Fo-squared, sigma(Fo-squared) and status flag 
# 
data_I
_shelx_title ' KHD25H in P2(1)/n' 
_shelx_refln_list_code          4 
_shelx_F_calc_maximum      247.45 
_exptl_crystal_F_000      1236.00 
_reflns_d_resolution_high  0.7278 
 
loop_ 
 _symmetry_equiv_pos_as_xyz 
 'x, y, z' 
 '-x+1/2, y+1/2, -z+1/2' 
 '-x, -y, -z' 
 'x-1/2, -y-1/2, z-1/2' 
 
_cell_length_a     7.5331 
_cell_length_b    18.0853 
_cell_length_c    18.5776 
_cell_angle_alpha  90.000 
_cell_angle_beta  100.905 
_cell_angle_gamma  90.000 
 
_shelx_F_squared_multiplier     1.000 
 
loop_ 
 _refln_index_h 
 _refln_index_k 
 _refln_index_l 
 _refln_F_squared_calc 
 _refln_F_squared_meas 
 _refln_F_squared_sigma 
 _refln_observed_status 
   2   0   0        8.70       68.53    127.58 o 
   4   0   0     5497.05     5180.69    102.08 o 
   6   0   0     6550.62     6631.21    148.87 o 
   8   0   0      655.68      577.69    103.25 o 
  10   0   0       84.77        6.92    181.00 o 
   1   1   0    17757.14    19468.76    215.50 o 
   2   1   0     8809.84     8754.11    107.43 o 
   3   1   0      697.72      656.88     73.90 o 
   4   1   0     2177.07     2182.88     67.46 o 
   5   1   0     1395.44     1454.50     62.60 o 
   6   1   0       63.56       -7.20     75.06 o 
   7   1   0     1731.09     1759.70     89.60 o 
   8   1   0        6.47        6.68     70.47 o 
   9   1   0       27.56      -45.62     89.56 o 
  10   1   0        7.20       53.94    102.50 o 
   0   2   0    18579.97    20707.82    358.72 o 
   1   2   0     1918.94     2030.77    139.99 o 
   2   2   0     7944.60     8069.38    142.94 o 
   3   2   0      334.92      313.53     64.38 o 
   4   2   0     3506.47     3690.49     87.19 o 
   5   2   0        7.14       14.29     54.25 o 
   6   2   0        7.16      101.28     63.92 o 
   7   2   0       64.13      143.54     88.06 o 
   8   2   0     1216.41     1158.11    103.88 o 
   9   2   0       84.01      142.94    110.71 o 
  10   2   0       90.44      188.40    106.59 o 
   1   3   0     8404.62     8514.45    159.15 o 
   2   3   0     1302.36     1481.84     94.82 o 
   3   3   0     5662.21     5859.52     84.90 o 
   4   3   0       64.43      121.57     69.11 o 
   5   3   0      122.87      116.61     61.01 o 
   6   3   0      593.97      702.33     71.01 o 
   7   3   0      642.99      589.51     90.43 o 
   8   3   0      188.64      142.36     93.78 o 
   9   3   0       13.48     -101.94    106.07 o 
  10   3   0        0.11     -105.78    230.78 o 
   0   4   0    22388.29    21478.01    200.74 o 
   1   4   0      196.41      239.53     86.30 o 
   2   4   0     9284.13     9610.60    166.41 o 
   3   4   0     4909.41     5519.63     98.32 o 
   4   4   0     3237.84     3112.11     78.29 o 
   5   4   0      845.28      865.78     61.14 o 
   6   4   0     1371.13     1400.44     74.75 o 
   7   4   0      134.45      161.54     56.17 o 
   8   4   0      160.19      250.07    107.21 o 
   9   4   0        2.39      133.61    112.23 o 
  10   4   0      146.42      327.45    167.49 o 
   1   5   0     7071.95     7109.34     97.24 o 
   2   5   0     3618.11     3418.57     92.70 o 
   3   5   0    20825.10    20514.52    423.25 o 
   4   5   0        0.81      -53.81     53.81 o 
   5   5   0        1.61      -16.86     67.41 o 
   6   5   0     1361.17     1333.83     76.48 o 
   7   5   0       59.61      122.09     63.62 o 
   8   5   0      331.03      506.87     91.10 o 
   9   5   0      121.85      142.83    107.22 o 
   0   6   0     1524.47     1683.47    112.33 o 
   1   6   0     1065.06     1103.18     76.38 o 
   2   6   0     4177.94     4164.54    114.46 o 
   3   6   0      251.97      301.50     86.34 o 
   4   6   0     1872.11     1816.20     75.18 o 
   5   6   0      320.72      370.76     82.37 o 
   6   6   0     1066.64     1016.03     58.01 o 
   7   6   0        0.93      -17.52     64.15 o 
   8   6   0       70.69       41.71     72.83 o 
   9   6   0        1.89      -20.56     91.19 o 
   1   7   0     2970.10     2959.80     82.41 o 
   2   7   0     8631.59     8436.56     96.44 o 
   3   7   0      285.20      368.09     84.77 o 
   4   7   0      314.69      340.78     69.17 o 
   5   7   0     1007.26      882.98     74.04 o 
   6   7   0     1162.70     1190.08     73.21 o 
   7   7   0      456.18      497.87     72.23 o 
   8   7   0       19.44       54.62     78.64 o 
   9   7   0       16.70      100.68     94.62 o 
   0   8   0      676.42      605.76    100.88 o 
   1   8   0     4752.73     4666.42     90.46 o 
   2   8   0     8213.83     8368.51     91.70 o 
   3   8   0     7674.48     7766.66     98.60 o 
   4   8   0      120.75      140.34     87.29 o 
   5   8   0       59.99      187.12     74.68 o 
   6   8   0      980.81     1005.18     64.51 o 
   7   8   0       79.22       87.75     75.31 o 
   8   8   0       52.64      178.44     81.80 o 
   9   8   0      442.06      677.00    120.47 o 
   1   9   0       45.82       33.89     72.62 o 
   2   9   0    28359.12    27627.89    463.21 o 
   3   9   0     1509.29     1493.33     71.39 o 
   4   9   0      531.76      504.85     88.86 o 
   5   9   0      112.12      102.38     90.96 o 
   6   9   0      971.18     1026.09     83.38 o 
   7   9   0      464.31      532.81     76.90 o 
   8   9   0      455.41      450.03    112.22 o 
   9   9   0        6.43      119.85     93.03 o 
   0  10   0     2068.53     2080.86     68.95 o 
   1  10   0     3733.47     3707.28     67.11 o 
   2  10   0      339.15      343.80     61.48 o 
   3  10   0       23.23       97.34     61.34 o 
   4  10   0      146.88      203.24     63.11 o 
   5  10   0     2263.14     2236.52    150.69 o 
   6  10   0     1397.66     1446.93     73.46 o 
   7  10   0       32.80       65.51     77.87 o 
   8  10   0       32.45      -23.54     73.75 o 
   9  10   0       71.56       91.45     97.13 o 
   1  11   0     5775.42     5857.86     84.01 o 
   2  11   0      686.61      729.15     70.13 o 
   3  11   0      555.18      486.00     72.61 o 
   4  11   0      122.95       91.44     63.56 o 
   5  11   0     1042.01     1030.31     63.46 o 
   6  11   0      971.32     1007.56     65.18 o 
   7  11   0       46.27      162.99     75.49 o 
   8  11   0       10.40       69.19     85.49 o 
   9  11   0        3.77       93.31     99.24 o 
   0  12   0     1311.80     1253.77     92.76 o 
   1  12   0     4929.06     4714.71     81.08 o 
   2  12   0      713.10      664.05     73.94 o 
   3  12   0       99.54       64.54     70.95 o 
   4  12   0      238.10      333.97     84.88 o 
   5  12   0     1326.28     1333.92     65.25 o 
   6  12   0       15.71       -4.84     53.27 o 
   7  12   0        4.18       34.73     61.69 o 
   8  12   0       25.77       64.34     77.56 o 
   1  13   0     1840.78     1812.28     67.42 o 
   2  13   0     1978.34     1897.18     62.73 o 
   3  13   0     1539.60     1582.61     68.75 o 
   4  13   0      497.74      543.78     63.49 o 
   5  13   0       70.56      107.24     74.54 o 
   6  13   0      479.22      506.49     59.81 o 
   7  13   0        5.52       65.76     70.22 o 
   8  13   0       49.92      202.59     67.09 o 
   0  14   0       37.00       40.81     89.53 o 
   1  14   0     1901.89     1838.76     69.06 o 
   2  14   0     1111.50     1113.29     79.62 o 
   3  14   0       22.81       27.89     60.24 o 
   4  14   0      662.72      648.42     70.00 o 
   5  14   0     1076.48     1069.41     80.53 o 
   6  14   0       21.84      -18.90     55.77 o 
   7  14   0       42.42      125.98     71.23 o 
   8  14   0       11.30       65.46     80.36 o 
   1  15   0      143.06      160.39     59.64 o 
   2  15   0      678.38      746.23     71.29 o 
   3  15   0      834.24      814.38     74.76 o 
   4  15   0       31.83       15.20     75.26 o 
   5  15   0       35.17       42.86     66.92 o 
   6  15   0      109.75      209.03     81.07 o 
   7  15   0       23.26       27.36     69.76 o 
   8  15   0       37.16       65.26     88.16 o 
   0  16   0     1729.23     1657.31     90.13 o 
   1  16   0      156.93      127.40     63.75 o 
   2  16   0      109.19       64.19     64.00 o 
   3  16   0       86.80      157.65     71.31 o 
   4  16   0        4.24       18.60     66.76 o 
   5  16   0      558.51      518.47     78.53 o 
   6  16   0        0.41       71.36     73.40 o 
   7  16   0        7.99       24.80     82.58 o 
   1  17   0      185.44      162.93     73.24 o 
   2  17   0     1052.72     1122.12     65.75 o 
   3  17   0        6.90       10.63     78.00 o 
   4  17   0     2059.40     1918.14     81.52 o 
   5  17   0        4.29       79.24     74.60 o 
   6  17   0        5.80       15.19     92.59 o 
   7  17   0       61.48       81.80     78.54 o 
   0  18   0       27.03       42.10     66.32 o 
   1  18   0      544.48      608.21     76.31 o 
   2  18   0        5.47      131.07     78.63 o 
   3  18   0       27.60       55.35     78.16 o 
   4  18   0      196.82      101.21     83.51 o 
   5  18   0      463.31      539.83     88.09 o 
   6  18   0        5.27      111.54     89.98 o 
   1  19   0      128.59      207.32     79.44 o 
   2  19   0      157.32      300.89     78.02 o 
   3  19   0        9.63       75.89     81.78 o 
   4  19   0       34.46       29.90     83.77 o 
   5  19   0        0.11       16.04     92.80 o 
   6  19   0        2.42      117.24     91.59 o 
   0  20   0      436.18      452.95    132.67 o 
   1  20   0     1144.48     1208.08     82.38 o 
   2  20   0       20.76      -27.14     72.70 o 
   3  20   0      126.17       38.23     73.51 o 
   4  20   0       45.10      144.82     87.86 o 
   5  20   0       68.86      126.58     82.95 o 
   6  20   0       17.07      119.02    168.19 o 
   1  21   0       69.01       29.25     73.81 o 
   2  21   0      330.02      431.19     83.96 o 
   3  21   0      181.21      181.95     85.51 o 
   4  21   0      214.79      233.21     90.11 o 
   5  21   0       86.47      102.53     94.68 o 
   0  22   0      227.53       92.87    147.99 o 
   1  22   0      291.98      318.07    248.20 o 
   2  22   0       39.01       75.18     88.57 o 
   3  22   0      100.08      176.55     87.85 o 
   4  22   0      113.45       21.97     90.53 o 
   1  23   0       93.96       40.64    112.88 o 
   2  23   0        2.26       27.10     94.77 o 
   3  23   0       40.61      -94.76    101.75 o 
   0  24   0      144.77      187.45    162.38 o 
   1  24   0       35.86       54.06    114.54 o 
   2  24   0        7.20      -39.17    103.04 o 
  -9   0   1      348.92      296.49    111.63 o 
  -7   0   1      237.72      136.56     92.41 o 
  -5   0   1     3578.05     3501.09    102.86 o 
  -3   0   1      555.25      599.64    139.51 o 
   1   0   1    21256.63    23481.58    212.66 o 
   3   0   1       86.33       70.38     98.77 o 
   5   0   1     4685.77     4771.68     73.23 o 
   7   0   1     1492.66     1355.35    129.47 o 
   9   0   1      286.96      274.28    154.20 o 
 -10   1   1       47.94       95.02    101.97 o 
  -9   1   1       21.66      106.03    105.25 o 
  -8   1   1       20.27       34.94     96.66 o 
  -7   1   1      693.21      690.03     91.79 o 
  -6   1   1     2654.17     2678.51    163.41 o 
  -5   1   1       40.42      117.95     69.90 o 
  -4   1   1      631.93      517.48     63.14 o 
  -3   1   1      359.33      366.57     82.54 o 
  -2   1   1     5876.15     5911.38    109.21 o 
  -1   1   1     1125.06     1340.95    199.69 o 
   1   1   1      691.40      737.10     77.25 o 
   2   1   1       82.39      150.60     67.94 o 
   3   1   1     4411.36     4345.33     67.31 o 
   4   1   1     8747.56     9197.05    163.73 o 
   5   1   1     1805.49     1841.50     62.91 o 
   6   1   1       77.68       34.33     91.96 o 
   7   1   1      900.94      846.18     90.15 o 
   8   1   1      249.63      333.31    100.25 o 
   9   1   1        0.14       33.42    103.64 o 
  10   1   1       12.91      165.71    121.93 o 
 -10   2   1       97.26       38.95    118.61 o 
  -9   2   1      517.47      508.42    102.79 o 
  -8   2   1       51.00      120.86     90.03 o 
  -7   2   1     4698.48     4628.04    147.06 o 
  -6   2   1      118.82      126.46     72.09 o 
  -5   2   1     3371.29     3360.55     68.93 o 
  -4   2   1      336.40      302.39     62.12 o 
  -3   2   1     4188.08     4265.34     91.04 o 
  -2   2   1    18424.41    20121.85    281.44 o 
  -1   2   1     6201.33     6667.04    286.06 o 
   0   2   1     1263.47     1516.25    101.02 o 
   1   2   1    16904.88    16970.77    195.41 o 
   2   2   1     3081.77     3348.08     99.21 o 
   3   2   1      133.42      244.34     70.03 o 
   4   2   1      553.74      557.53     69.78 o 
   5   2   1     5025.39     4982.26    145.88 o 
   6   2   1       55.66       72.26     64.65 o 
   7   2   1       29.54       28.32    138.53 o 
   8   2   1      303.75      426.67    100.40 o 
   9   2   1      173.78       73.20    102.26 o 
  10   2   1       26.25     -162.22    184.93 o 
 -10   3   1       29.14      333.52    153.94 o 
  -9   3   1       29.82      110.21    108.63 o 
  -8   3   1      650.27      637.45     90.73 o 
  -7   3   1      637.05      603.23    141.86 o 
  -6   3   1      919.74      889.89     66.27 o 
  -5   3   1     2008.29     2106.39     74.29 o 
  -4   3   1       59.83      104.07     62.37 o 
  -3   3   1     3139.51     3110.93    115.26 o 
  -2   3   1    33691.06    33305.97    213.35 o 
  -1   3   1     3437.89     3812.62    133.81 o 
   0   3   1     1801.72     1834.68    103.07 o 
   1   3   1     1604.70     1704.60    109.24 o 
   2   3   1     2114.21     2104.85    110.83 o 
   3   3   1        7.09       -8.70     76.01 o 
   4   3   1      910.14      939.19     68.49 o 
   5   3   1      904.91      957.65     63.60 o 
   6   3   1      718.66      788.77     64.28 o 
   7   3   1      310.16      382.49     71.31 o 
   8   3   1      706.70      724.36    142.60 o 
   9   3   1        1.47       23.65    113.65 o 
 -10   4   1       82.32      217.32    176.53 o 
  -9   4   1      974.82     1020.22    102.74 o 
  -8   4   1      318.55      388.48     97.06 o 
  -7   4   1        4.55       33.73     63.52 o 
  -6   4   1       93.23      132.45     57.94 o 
  -5   4   1     1423.62     1354.85     68.83 o 
  -4   4   1      663.11      658.28     62.80 o 
  -3   4   1     5557.65     5516.31    205.26 o 
  -2   4   1     3168.61     3242.80    113.69 o 
  -1   4   1    28876.63    28944.44    558.29 o 
   0   4   1     3821.61     3946.31    102.69 o 
   1   4   1    47913.59    44554.04    243.05 o 
   2   4   1      515.19      505.50     98.38 o 
   3   4   1     1287.50     1296.64     79.41 o 
   4   4   1     3431.71     3676.15     76.54 o 
   5   4   1     1922.53     1928.65     72.58 o 
   6   4   1      191.16      173.63     71.30 o 
   7   4   1      264.50      192.06     61.81 o 
   8   4   1       20.63        0.91     95.89 o 
   9   4   1       34.21      193.89    107.86 o 
 -10   5   1      114.77      201.80    189.18 o 
  -9   5   1        7.49      189.20     88.45 o 
  -8   5   1      299.45      154.33    145.19 o 
  -7   5   1     1040.44     1035.13     73.01 o 
  -6   5   1     1905.95     1871.12     67.43 o 
  -5   5   1       81.00      106.01     60.85 o 
  -4   5   1      192.84      204.05     84.80 o 
  -3   5   1     3780.06     3816.59    104.50 o 
  -2   5   1     6382.57     6281.32    119.33 o 
  -1   5   1     9925.15    10166.88    150.50 o 
   0   5   1     1127.25     1095.04     82.01 o 
   1   5   1    61231.08    57178.60    957.84 o 
   2   5   1     8585.27     8568.53    204.28 o 
   3   5   1      700.96      622.33     91.09 o 
   4   5   1     2451.55     2481.61     72.92 o 
   5   5   1        8.06       94.43     69.12 o 
   6   5   1     1299.91     1245.62     64.57 o 
   7   5   1      113.24      137.81     61.89 o 
   8   5   1       33.12      111.62     58.80 o 
   9   5   1        5.92      123.53    110.00 o 
  -9   6   1      654.58      591.46    107.61 o 
  -8   6   1      115.16      -19.29     83.10 o 
  -7   6   1       22.63      136.56     69.84 o 
  -6   6   1       64.18      156.15     70.57 o 
  -5   6   1      499.62      531.70     61.46 o 
  -4   6   1      353.68      290.22     83.13 o 
  -3   6   1     3039.14     3151.13    103.15 o 
  -2   6   1        9.11       46.88     57.74 o 
  -1   6   1     5273.27     5496.87     88.43 o 
   0   6   1      839.91      787.14     62.10 o 
   1   6   1      693.29      694.45     64.42 o 
   2   6   1       59.81      149.55     98.54 o 
   3   6   1      148.00      161.51     69.75 o 
   4   6   1        3.48        6.78     70.61 o 
   5   6   1     1390.01     1442.79     79.76 o 
   6   6   1       56.53       82.54     68.69 o 
   7   6   1       83.37       74.48     73.08 o 
   8   6   1      153.15      111.51     64.74 o 
   9   6   1       94.45      118.91    174.92 o 
  -9   7   1       81.02      148.70    109.78 o 
  -8   7   1     1103.77     1136.46     82.50 o 
  -7   7   1     1182.17     1322.56     69.42 o 
  -6   7   1       10.96       48.55     61.60 o 
  -5   7   1     1204.78     1205.38     74.00 o 
  -4   7   1      468.17      518.01     70.05 o 
  -3   7   1      853.17      880.59     75.08 o 
  -2   7   1     6286.91     6192.62     75.59 o 
  -1   7   1     5379.94     5385.54     75.66 o 
   0   7   1     2497.45     2619.78     75.51 o 
   1   7   1        1.32       -6.26     71.81 o 
   2   7   1    10893.46    10979.58    114.16 o 
   3   7   1     6330.19     6311.15    102.15 o 
   4   7   1     3263.55     3110.26     65.94 o 
   5   7   1      441.16      463.80     60.87 o 
   6   7   1      110.66      148.31     61.32 o 
   7   7   1      282.56      304.61     85.43 o 
   8   7   1       80.26      120.76     66.09 o 
   9   7   1      250.36      359.40    118.13 o 
  -9   8   1      121.54      -43.06    119.34 o 
  -8   8   1      974.12      933.50     84.43 o 
  -7   8   1       30.04      -21.32     79.51 o 
  -6   8   1      148.24      182.61     72.53 o 
  -5   8   1     1349.72     1392.98     95.71 o 
  -4   8   1      212.28      273.06     82.49 o 
  -3   8   1      498.39      509.76     62.95 o 
  -2   8   1       40.73       67.90     75.49 o 
  -1   8   1     2146.62     2172.40     61.51 o 
   0   8   1       41.06       23.52     62.54 o 
   1   8   1     9677.14     9581.33     91.55 o 
   2   8   1      128.75      140.03     62.73 o 
   3   8   1        0.17       -6.54     69.96 o 
   4   8   1      385.49      394.59     72.58 o 
   5   8   1      785.63      822.56     75.55 o 
   6   8   1     1481.73     1449.90     70.61 o 
   7   8   1       17.07       71.12     72.78 o 
   8   8   1      386.74      392.51     82.90 o 
   9   8   1       76.56      198.10     83.27 o 
  -9   9   1       20.94      292.13    115.49 o 
  -8   9   1       29.56       27.00     75.71 o 
  -7   9   1     1068.12      955.95     78.56 o 
  -6   9   1     2125.29     1975.63     73.97 o 
  -5   9   1      927.09      843.35     91.69 o 
  -4   9   1       89.57      101.28     85.44 o 
  -3   9   1     1213.53     1231.35     65.63 o 
  -2   9   1       52.39       49.74     61.87 o 
  -1   9   1     1928.72     1946.32     63.42 o 
   0   9   1       11.02        6.24     63.11 o 
   1   9   1      310.34      285.03     64.64 o 
   2   9   1      247.45      303.39     72.79 o 
   3   9   1     4255.09     4137.63     74.97 o 
   4   9   1       30.72      102.36     80.87 o 
   5   9   1      198.78      212.60     73.04 o 
   6   9   1       58.22      141.77     69.22 o 
   7   9   1      771.70      829.27     65.74 o 
   8   9   1        8.71       27.57     82.73 o 
   9   9   1       10.09      -33.51     98.12 o 
  -9  10   1       61.74      131.33     91.50 o 
  -8  10   1      160.46      180.73     85.03 o 
  -7  10   1       70.29       37.05     64.53 o 
  -6  10   1       23.18      -29.10     64.20 o 
  -5  10   1       51.29      133.50     87.07 o 
  -4  10   1      492.01      514.06     72.65 o 
  -3  10   1        6.58      -34.44     60.67 o 
  -2  10   1     2134.88     2134.43     67.23 o 
  -1  10   1       27.58       25.42     59.74 o 
   0  10   1     8707.22     8527.67     69.54 o 
   1  10   1     1496.03     1507.86     73.84 o 
   2  10   1     4604.00     4565.49    125.02 o 
   3  10   1      787.87      741.83     73.13 o 
   4  10   1      989.69      950.27     91.86 o 
   5  10   1      847.30      826.19     73.52 o 
   6  10   1     1791.50     1895.19     73.49 o 
   7  10   1      163.99      205.41     75.98 o 
   8  10   1        9.39       46.97     81.24 o 
   9  10   1       25.74      124.17     98.66 o 
  -9  11   1       74.01      154.91    105.18 o 
  -8  11   1      188.41      228.28     85.02 o 
  -7  11   1      717.53      634.65     76.58 o 
  -6  11   1      293.38      345.02     63.75 o 
  -5  11   1     5294.51     5053.95     81.46 o 
  -4  11   1      353.84      410.38     73.59 o 
  -3  11   1     1129.98     1191.30     88.31 o 
  -2  11   1      560.87      566.57     69.87 o 
  -1  11   1     3585.12     3533.84     67.63 o 
   0  11   1       83.70       67.43     55.83 o 
   1  11   1       38.57      111.38     72.01 o 
   2  11   1     2862.63     2843.33     76.52 o 
   3  11   1     2356.89     2225.39     69.78 o 
   4  11   1     1615.20     1542.58     67.40 o 
   5  11   1      111.77      172.63     90.29 o 
   6  11   1        6.37       98.90     64.73 o 
   7  11   1      201.26      281.39     70.24 o 
   8  11   1       83.19      209.76     80.44 o 
   9  11   1       11.39       94.56    187.21 o 
  -8  12   1      290.24      337.75     77.24 o 
  -7  12   1        0.11      -41.43     67.88 o 
  -6  12   1        4.60       36.92     92.68 o 
  -5  12   1      577.04      555.79     64.22 o 
  -4  12   1      114.76      210.42     69.82 o 
  -3  12   1       80.56      107.48     62.78 o 
  -2  12   1     1500.17     1480.43     67.90 o 
  -1  12   1      318.05      433.45     60.37 o 
   0  12   1     3873.51     3799.97     67.97 o 
   1  12   1      363.92      358.73     63.81 o 
   2  12   1      419.17      539.04     71.86 o 
   3  12   1     2998.40     2922.15     71.25 o 
   4  12   1      447.56      442.22     58.61 o 
   5  12   1       68.30      145.49     60.84 o 
   6  12   1      868.43      928.07     76.68 o 
   7  12   1       57.38       72.36     88.31 o 
   8  12   1      126.21      112.13     73.19 o 
  -8  13   1        4.15       34.68     81.26 o 
  -7  13   1      339.54      381.53     63.30 o 
  -6  13   1       67.61      171.09     76.82 o 
  -5  13   1      522.45      617.27     73.38 o 
  -4  13   1      182.48      187.56     70.26 o 
  -3  13   1     1377.51     1316.09     74.67 o 
  -2  13   1      344.35      277.98     72.90 o 
  -1  13   1     1748.34     1738.58     55.56 o 
   0  13   1        8.68       41.06     60.57 o 
   1  13   1       89.90      134.22     71.45 o 
   2  13   1       21.85        9.10     56.92 o 
   3  13   1    10378.57    10129.63    164.54 o 
   4  13   1     1448.17     1469.61     89.71 o 
   5  13   1        3.12       -0.01     63.94 o 
   6  13   1       77.45       66.17     63.21 o 
   7  13   1      131.55      150.50     68.29 o 
   8  13   1        7.19      -67.18     83.59 o 
  -8  14   1      132.75      112.20     83.67 o 
  -7  14   1       12.37      -14.06     73.41 o 
  -6  14   1       67.83      116.00     77.52 o 
  -5  14   1       20.88      123.88     70.59 o 
  -4  14   1     2669.75     2586.62     68.42 o 
  -3  14   1     1466.97     1458.93    107.25 o 
  -2  14   1      207.92      137.93     76.50 o 
  -1  14   1      635.12      678.08     66.99 o 
   0  14   1     2919.75     2930.98     67.35 o 
   1  14   1        3.26       -1.60     70.61 o 
   2  14   1     2236.82     2249.72     71.08 o 
   3  14   1     3135.29     3103.03     77.52 o 
   4  14   1     1720.21     1734.43     67.87 o 
   5  14   1      156.10      192.69     77.82 o 
   6  14   1      289.63      350.62     67.81 o 
   7  14   1       30.81       83.32     72.75 o 
   8  14   1      131.92       66.46     72.68 o 
  -8  15   1       14.42       71.12     80.17 o 
  -7  15   1      119.87      172.62     75.23 o 
  -6  15   1       39.01       99.02     81.12 o 
  -5  15   1       37.23       51.92     72.98 o 
  -4  15   1       48.25      -34.93     76.96 o 
  -3  15   1       12.01      -47.95     70.76 o 
  -2  15   1     1056.79      966.77     64.40 o 
  -1  15   1      279.40      337.55     72.62 o 
   0  15   1      506.21      465.82     59.28 o 
   1  15   1     1473.54     1392.31     65.65 o 
   2  15   1      811.48      859.05     75.30 o 
   3  15   1     1530.32     1543.63     76.01 o 
   4  15   1      468.74      403.62     59.46 o 
   5  15   1        0.27      140.96     75.80 o 
   6  15   1        3.31       -4.27     65.78 o 
   7  15   1      297.10      217.78     69.43 o 
  -7  16   1       12.03       45.96     73.78 o 
  -6  16   1        2.28      158.43     83.36 o 
  -5  16   1        4.22       38.11     74.23 o 
  -4  16   1      821.32      793.39     76.10 o 
  -3  16   1      200.93      235.57     74.34 o 
  -2  16   1      195.19      174.80     61.51 o 
  -1  16   1        1.39       14.78     72.22 o 
   0  16   1     1865.06     1908.80     74.43 o 
   1  16   1       26.00       34.24     63.08 o 
   2  16   1      265.51      317.71     72.94 o 
   3  16   1        0.20        9.58     63.24 o 
   4  16   1      217.21      341.52     76.90 o 
   5  16   1       25.05      119.93     78.78 o 
   6  16   1       37.00       46.44     67.43 o 
   7  16   1        2.00       36.33     81.30 o 
  -7  17   1      193.81      219.30     87.05 o 
  -6  17   1        3.06       57.28     77.25 o 
  -5  17   1       69.37       63.68     84.55 o 
  -4  17   1      383.25      352.43     76.55 o 
  -3  17   1      874.13      887.30     71.45 o 
  -2  17   1       19.98       89.36     63.90 o 
  -1  17   1      455.60      497.08     76.29 o 
   0  17   1       10.05       89.38     61.87 o 
   1  17   1      665.10      663.72     64.87 o 
   2  17   1        0.84      -18.06     78.47 o 
   3  17   1      992.02      935.98     70.19 o 
   4  17   1      187.10      216.67     77.40 o 
   5  17   1       76.89       86.74     72.65 o 
   6  17   1        0.18      121.27     71.27 o 
   7  17   1        9.20       83.58     80.99 o 
  -7  18   1       48.97      103.82     87.17 o 
  -6  18   1       79.12      -12.81    102.67 o 
  -5  18   1       41.42      -40.35     76.91 o 
  -4  18   1      367.52      520.09     99.52 o 
  -3  18   1       63.09       82.16     79.24 o 
  -2  18   1        3.01       40.87     92.80 o 
  -1  18   1        0.29      -35.71     74.06 o 
   0  18   1     1036.77     1079.03     76.36 o 
   1  18   1       64.07       75.11     66.61 o 
   2  18   1       83.24       88.18     75.62 o 
   3  18   1      195.62      288.44    109.27 o 
   4  18   1       85.76       91.97     97.29 o 
   5  18   1      203.09      229.80     82.76 o 
   6  18   1       40.68       54.12    112.95 o 
  -6  19   1       53.65      173.83    101.27 o 
  -5  19   1        2.20      -52.70     90.50 o 
  -4  19   1       10.92       70.87     85.45 o 
  -3  19   1      238.55      288.55     80.59 o 
  -2  19   1      495.67      572.29     71.36 o 
  -1  19   1      225.60      327.63     69.14 o 
   0  19   1      164.54      177.88     72.65 o 
   1  19   1      171.54      224.29     62.25 o 
   2  19   1      141.44      273.87     71.17 o 
   3  19   1       19.93      -38.58     70.93 o 
   4  19   1      285.58      291.02     82.33 o 
   5  19   1      203.29      216.03     83.41 o 
   6  19   1       14.76       24.59     82.31 o 
  -6  20   1       82.71      148.95     98.61 o 
  -5  20   1       36.68      100.53     96.59 o 
  -4  20   1      525.78      611.32     78.52 o 
  -3  20   1      194.81      194.08     88.20 o 
  -2  20   1      196.11      305.29     76.02 o 
  -1  20   1        0.40       60.33     85.55 o 
   0  20   1      602.21      576.01     98.95 o 
   1  20   1      164.69      260.87     70.62 o 
   2  20   1      361.74      335.66     78.90 o 
   3  20   1       19.33      -46.94     83.34 o 
   4  20   1      331.69      390.61     77.36 o 
   5  20   1       57.08      -40.38     91.55 o 
  -5  21   1        1.12       51.69    100.64 o 
  -4  21   1        6.08       24.72     84.09 o 
  -3  21   1      180.49      145.47     84.55 o 
  -2  21   1        3.83       11.94     73.61 o 
  -1  21   1       22.91      -29.93    195.91 o 
   0  21   1      168.72      228.64    107.14 o 
   1  21   1      193.69      267.78     83.23 o 
   2  21   1      128.19       83.24     81.22 o 
   3  21   1      394.20      367.50     84.44 o 
   4  21   1      257.66      297.90    111.04 o 
   5  21   1      205.77      161.15     86.96 o 
  -4  22   1      122.22      261.06     94.00 o 
  -3  22   1        2.36      -62.47     93.75 o 
  -2  22   1       31.32      109.76     89.59 o 
  -1  22   1      182.17      162.54    138.55 o 
   0  22   1      216.65      286.24    101.22 o 
   1  22   1      170.50       65.71     91.40 o 
   2  22   1       29.18      114.03     90.92 o 
   3  22   1      114.68       94.59    100.28 o 
   4  22   1        8.60      -12.72    102.07 o 
  -3  23   1       38.13       42.09     98.69 o 
  -2  23   1      251.29      277.95     99.69 o 
  -1  23   1       29.69      102.59    112.89 o 
   0  23   1        3.88      -31.57    119.64 o 
   1  23   1       22.37      131.10     97.90 o 
   2  23   1      282.34      180.55    100.31 o 
   3  23   1        4.38       50.98    100.17 o 
  -2  24   1        1.68       29.94    133.28 o 
  -1  24   1       23.63      153.43    117.50 o 
   0  24   1      139.98      222.55    115.75 o 
   1  24   1       95.84      114.73    127.76 o 
   2  24   1      333.77      287.96    107.38 o 
 -10   0   2       20.38       74.28    168.83 o 
  -8   0   2     2829.77     2731.96    131.61 o 
  -6   0   2      122.07       69.19    125.95 o 
  -4   0   2     1570.75     1660.11     94.04 o 
  -2   0   2       11.26       21.84    174.74 o 
   0   0   2    29236.40    31736.13    324.84 o 
   2   0   2     6042.78     6332.02    129.47 o 
   4   0   2     1107.36     1089.77     89.80 o 
   6   0   2     3302.57     3253.83    132.25 o 
   8   0   2       45.39       78.14     99.59 o 
 -10   1   2       45.75       20.55    100.16 o 
  -9   1   2       98.81       88.87     88.25 o 
  -8   1   2        6.48       53.70     79.23 o 
  -7   1   2     2453.36     2283.58     70.71 o 
  -6   1   2       64.28        1.10     87.29 o 
  -5   1   2     2353.22     2365.58     78.31 o 
  -4   1   2       87.79      164.00     86.21 o 
  -3   1   2       57.06       42.16     65.34 o 
  -2   1   2     2850.65     3163.51    194.00 o 
  -1   1   2    10311.05    11457.50    269.39 o 
   0   1   2      549.12      745.96     85.28 o 
   1   1   2      681.27      781.23     95.41 o 
   2   1   2      453.95      382.99     70.18 o 
   3   1   2     4717.37     4860.15     67.25 o 
   4   1   2     1411.25     1431.06     58.59 o 
   5   1   2     2034.15     1985.05     93.77 o 
   6   1   2        3.48       10.18     60.71 o 
   7   1   2       79.24      124.79     71.75 o 
   8   1   2        0.63       80.57     94.79 o 
   9   1   2      348.42      387.31    112.21 o 
 -10   2   2       21.19        6.67    118.59 o 
  -9   2   2      238.64      364.23    179.19 o 
  -8   2   2     3459.16     3266.65     99.09 o 
  -7   2   2        0.32       95.92     71.37 o 
  -6   2   2      267.11      313.80     77.10 o 
  -5   2   2       19.12      -17.16     82.11 o 
  -4   2   2     5858.22     5817.94     78.94 o 
  -3   2   2      844.78      863.43     76.77 o 
  -2   2   2    27955.22    28407.63    317.59 o 
  -1   2   2     3277.50     3144.86    163.61 o 
   0   2   2      781.17     1063.10    132.29 o 
   1   2   2    12345.98    13408.10    132.27 o 
   2   2   2      940.44      868.41     75.88 o 
   3   2   2     1168.04     1278.21     63.85 o 
   4   2   2     1143.79     1245.42     63.54 o 
   5   2   2      504.92      502.28     60.70 o 
   6   2   2      364.60      422.60     56.37 o 
   7   2   2       37.30      161.25     70.79 o 
   8   2   2       11.75      115.53    117.41 o 
   9   2   2       20.82       46.24     80.40 o 
 -10   3   2       76.41       24.39    126.43 o 
  -9   3   2        9.93      173.18     89.86 o 
  -8   3   2      238.67      283.68     93.66 o 
  -7   3   2      559.34      493.85     72.18 o 
  -6   3   2      392.93      362.13     76.07 o 
  -5   3   2     3436.53     3465.49     75.27 o 
  -4   3   2      611.36      668.76     70.90 o 
  -3   3   2      617.71      646.36     77.94 o 
  -2   3   2    23714.98    24996.10    289.19 o 
  -1   3   2     4687.68     4640.75    124.01 o 
   0   3   2      821.14      987.52    140.01 o 
   1   3   2       69.35       25.47    135.48 o 
   2   3   2      795.21      793.84     66.31 o 
   3   3   2    14568.59    14960.62    121.50 o 
   4   3   2     1825.49     1866.44     63.32 o 
   5   3   2     5567.94     5641.52    154.46 o 
   6   3   2       41.37      151.24     66.57 o 
   7   3   2      163.37      186.69     63.48 o 
   8   3   2        1.21      179.46     93.64 o 
   9   3   2        2.65      212.80    103.69 o 
 -10   4   2      391.10      391.95    120.92 o 
  -9   4   2      228.61      181.17     98.79 o 
  -8   4   2      215.82      284.72     78.90 o 
  -7   4   2       16.15       44.97     70.66 o 
  -6   4   2       45.39       60.46     73.71 o 
  -5   4   2     2271.59     2324.82     74.45 o 
  -4   4   2    18224.78    18122.97    134.20 o 
  -3   4   2      132.58      104.54     86.79 o 
  -2   4   2     4465.41     4861.61    176.22 o 
  -1   4   2     3447.55     3542.97    117.35 o 
   0   4   2     4437.06     4611.61    114.39 o 
   1   4   2    23469.65    22740.79    428.50 o 
   2   4   2     8007.78     8149.41    139.44 o 
   3   4   2      682.42      748.51     68.27 o 
   4   4   2      674.98      586.05     68.56 o 
   5   4   2     2143.59     2167.94     59.96 o 
   6   4   2     1095.38     1115.28     62.80 o 
   7   4   2      131.58      147.93     71.18 o 
   8   4   2       72.62       43.44     69.15 o 
   9   4   2       25.54      189.55    110.40 o 
 -10   5   2      142.99      170.02    159.80 o 
  -9   5   2       92.33      -94.76    116.23 o 
  -8   5   2        1.44       40.16    100.93 o 
  -7   5   2       40.10       85.99     72.95 o 
  -6   5   2     1212.45     1303.28     75.39 o 
  -5   5   2      691.76      750.39     63.18 o 
  -4   5   2      304.44      326.57     86.67 o 
  -3   5   2      244.16      286.63     92.94 o 
  -2   5   2     7584.03     7875.14    192.75 o 
  -1   5   2    12484.05    12816.82    124.67 o 
   0   5   2     1556.11     1567.83     88.74 o 
   1   5   2     3513.96     3754.98    100.28 o 
   2   5   2      445.58      427.62     84.85 o 
   3   5   2     3300.55     3310.18     77.42 o 
   4   5   2     2274.59     2186.59     65.81 o 
   5   5   2       64.95       54.60     70.33 o 
   6   5   2     1701.51     1646.11     75.67 o 
   7   5   2      102.42       56.30     64.69 o 
   8   5   2      208.35      305.78     75.34 o 
   9   5   2      130.84       84.94    109.28 o 
  -9   6   2      643.03      538.98    139.10 o 
  -8   6   2     1445.45     1374.51    103.69 o 
  -7   6   2      607.83      672.08     72.29 o 
  -6   6   2      323.85      327.65     68.70 o 
  -5   6   2     1246.55     1250.00     73.87 o 
  -4   6   2     8738.63     8444.24    112.69 o 
  -3   6   2     6108.78     6212.64    110.76 o 
  -2   6   2     1888.52     1764.47    101.73 o 
  -1   6   2        1.70        3.02     67.59 o 
   0   6   2      926.83      776.23     71.32 o 
   1   6   2    12762.22    12338.22    136.94 o 
   2   6   2     5736.69     5765.33    110.22 o 
   3   6   2     2689.82     2694.48     91.32 o 
   4   6   2      145.04      185.80     59.84 o 
   5   6   2       31.40       51.12     55.51 o 
   6   6   2      456.86      446.59     60.23 o 
   7   6   2      898.18      916.22     66.05 o 
   8   6   2        0.19       41.35     78.54 o 
   9   6   2        2.32      117.92    106.32 o 
  -9   7   2      115.37       89.85    157.20 o 
  -8   7   2      146.74      159.76    101.03 o 
  -7   7   2     1059.22     1262.20    140.98 o 
  -6   7   2     2264.56     2262.69     65.13 o 
  -5   7   2     2969.13     2869.08     97.85 o 
  -4   7   2      549.42      735.82     88.85 o 
  -3   7   2      275.97      281.44     70.89 o 
  -2   7   2     2479.91     2593.95    100.75 o 
  -1   7   2    16764.65    16912.91    142.36 o 
   0   7   2      486.31      510.15     55.59 o 
   1   7   2       60.78      118.97     70.77 o 
   2   7   2    10403.75    10505.16    109.70 o 
   3   7   2     1571.87     1495.14     87.25 o 
   4   7   2       15.16       -4.44     60.13 o 
   5   7   2     1482.60     1654.91     97.18 o 
   6   7   2        9.37       -5.98     70.75 o 
   7   7   2      347.62      305.29     66.37 o 
   8   7   2       76.86       88.25     70.93 o 
   9   7   2       17.57       50.24     90.99 o 
  -9   8   2      487.21      627.36    105.72 o 
  -8   8   2       57.54      241.82     81.90 o 
  -7   8   2     1148.95     1035.66     77.48 o 
  -6   8   2      201.19      299.37     61.13 o 
  -5   8   2     1600.47     1622.23     80.07 o 
  -4   8   2     1014.66      936.99     90.48 o 
  -3   8   2      512.97      501.65     62.54 o 
  -2   8   2      647.98      698.50     74.55 o 
  -1   8   2      451.98      515.13     60.99 o 
   0   8   2      718.81      853.35     62.24 o 
   1   8   2     1191.39     1191.85     70.61 o 
   2   8   2     7638.66     7848.05     88.53 o 
   3   8   2       75.04      142.12     87.87 o 
   4   8   2      947.90      919.62     52.33 o 
   5   8   2      107.05      204.51     64.27 o 
   6   8   2      156.31      237.33     63.77 o 
   7   8   2      508.07      512.38     84.43 o 
   8   8   2       71.44       73.24     74.86 o 
   9   8   2      115.54       54.02    100.64 o 
  -9   9   2       18.86      -47.62    118.58 o 
  -8   9   2       14.05      178.58     81.46 o 
  -7   9   2     1171.28     1199.09     75.60 o 
  -6   9   2      861.31      882.26     73.04 o 
  -5   9   2     1868.81     1713.56     91.38 o 
  -4   9   2        2.31        9.74     71.67 o 
  -3   9   2       52.21       49.83     71.73 o 
  -2   9   2     2476.65     2427.45     77.95 o 
  -1   9   2     4399.58     4310.35     64.92 o 
   0   9   2      637.45      542.89     66.06 o 
   1   9   2       17.79       23.68     72.45 o 
   2   9   2    16667.90    16481.44    261.23 o 
   3   9   2     2071.70     1962.39     69.33 o 
   4   9   2      116.04       79.55     85.73 o 
   5   9   2       32.06       89.87     70.03 o 
   6   9   2       58.43      131.64     90.46 o 
   7   9   2      435.02      460.00     60.21 o 
   8   9   2      372.06      402.88     78.23 o 
   9   9   2       33.01      113.55     95.08 o 
  -9  10   2       87.70       71.34    115.74 o 
  -8  10   2       72.28      208.09     84.71 o 
  -7  10   2      516.16      436.38     70.48 o 
  -6  10   2      226.74      366.82     94.67 o 
  -5  10   2      127.33      110.40     62.96 o 
  -4  10   2        6.41       58.84     72.31 o 
  -3  10   2     1106.11     1076.06     63.98 o 
  -2  10   2     1380.78     1342.23     65.39 o 
  -1  10   2     2993.12     3150.18     59.12 o 
   0  10   2     1126.15     1205.32     53.91 o 
   1  10   2     9084.47     9069.83    123.63 o 
   2  10   2      295.79      292.67     57.10 o 
   3  10   2       49.61      134.64    125.87 o 
   4  10   2       13.61       -0.88     84.14 o 
   5  10   2       20.46       56.74     72.69 o 
   6  10   2       26.84       54.06     73.44 o 
   7  10   2      267.68      332.75     74.98 o 
   8  10   2       26.94      -22.57     86.75 o 
   9  10   2       34.99      167.32    138.02 o 
  -9  11   2        0.18      -60.76     71.42 o 
  -8  11   2       10.01        7.00     73.13 o 
  -7  11   2      381.26      430.10     59.52 o 
  -6  11   2      999.91     1172.29     75.01 o 
  -5  11   2     1103.56     1024.77     73.41 o 
  -4  11   2     1075.79     1055.47     75.67 o 
  -3  11   2      206.87      221.85     62.57 o 
  -2  11   2     4409.33     4236.07     83.41 o 
  -1  11   2     2110.10     2126.81     63.64 o 
   0  11   2     2379.35     2448.89     64.87 o 
   1  11   2      229.63      217.15     70.71 o 
   2  11   2      248.52      177.51     73.74 o 
   3  11   2      370.96      365.51     62.57 o 
   4  11   2     2710.67     2817.13    268.11 o 
   5  11   2      392.98      485.72     71.65 o 
   6  11   2      133.89       89.43     71.85 o 
   7  11   2        2.62       13.19     70.56 o 
   8  11   2       46.03       42.50     80.44 o 
  -8  12   2      291.50      288.38     70.65 o 
  -7  12   2      369.40      423.04     71.20 o 
  -6  12   2       62.76      100.65     73.99 o 
  -5  12   2      457.92      372.62     72.01 o 
  -4  12   2       28.06       38.05     62.03 o 
  -3  12   2      765.29      753.88     74.48 o 
  -2  12   2       55.22       35.92     62.54 o 
  -1  12   2      842.05      878.90     51.96 o 
   0  12   2        4.30       75.45     69.48 o 
   1  12   2     1621.35     1524.88     74.79 o 
   2  12   2      396.80      390.11     61.70 o 
   3  12   2        7.63       35.70     74.60 o 
   4  12   2      396.46      338.82     65.29 o 
   5  12   2     1727.45     1620.34     60.90 o 
   6  12   2        4.32       74.51     66.73 o 
   7  12   2      121.41      187.08     64.26 o 
   8  12   2       34.75      128.13     79.91 o 
  -8  13   2      151.69      239.66     74.64 o 
  -7  13   2       79.39       44.15     68.67 o 
  -6  13   2      566.97      530.66     74.99 o 
  -5  13   2       69.69       80.49     72.15 o 
  -4  13   2      338.30      337.59     74.16 o 
  -3  13   2      681.89      745.09     64.27 o 
  -2  13   2     2742.10     2717.33     70.17 o 
  -1  13   2      726.71      712.18     52.47 o 
   0  13   2      752.62      736.75     64.60 o 
   1  13   2      982.55      955.19     57.81 o 
   2  13   2      709.55      710.20     57.88 o 
   3  13   2       42.31       41.72     67.69 o 
   4  13   2     1621.83     1632.97     65.76 o 
   5  13   2      297.18      248.53     51.46 o 
   6  13   2        0.69       59.90     75.06 o 
   7  13   2       47.49       50.77     82.71 o 
   8  13   2      383.49      425.91     94.35 o 
  -8  14   2        8.44       51.06     89.24 o 
  -7  14   2      251.13      317.19     61.00 o 
  -6  14   2       34.72       70.89     76.73 o 
  -5  14   2      422.41      535.06     72.82 o 
  -4  14   2      450.63      536.13     64.06 o 
  -3  14   2      356.82      268.93     73.35 o 
  -2  14   2      477.60      511.91     63.33 o 
  -1  14   2       51.86       75.48     59.29 o 
   0  14   2      109.82       86.80     74.00 o 
   1  14   2     1132.67     1138.92    109.35 o 
   2  14   2      505.61      564.33     74.59 o 
   3  14   2     1280.32     1228.40     76.63 o 
   4  14   2     2047.02     1937.38     61.12 o 
   5  14   2      417.60      481.15     75.61 o 
   6  14   2        4.44       58.34     61.24 o 
   7  14   2      456.31      371.35     65.47 o 
   8  14   2        3.60       80.32    115.21 o 
  -8  15   2       45.41       -9.07     81.61 o 
  -7  15   2       18.82        9.65     72.86 o 
  -6  15   2      424.21      349.09     70.16 o 
  -5  15   2        6.55       -2.74     74.90 o 
  -4  15   2     1777.48     1769.85     74.52 o 
  -3  15   2       85.28       87.90     71.77 o 
  -2  15   2      394.67      462.01     62.31 o 
  -1  15   2      233.03      222.34     56.16 o 
   0  15   2       97.72       39.70     73.85 o 
   1  15   2      990.15      953.64     69.15 o 
   2  15   2      413.62      394.48     77.05 o 
   3  15   2       46.10       67.73     71.61 o 
   4  15   2     1282.62     1163.09     75.99 o 
   5  15   2       45.84       23.55     78.92 o 
   6  15   2        0.63       51.59     65.64 o 
   7  15   2        0.79       27.81     83.18 o 
  -7  16   2       54.80      115.13     81.77 o 
  -6  16   2       53.12       54.09     83.94 o 
  -5  16   2      389.62      354.79     71.34 o 
  -4  16   2      660.91      627.91     76.24 o 
  -3  16   2     2095.11     2048.72     79.52 o 
  -2  16   2       21.76       74.97     62.89 o 
  -1  16   2      104.13       42.72     53.90 o 
   0  16   2      110.57      131.38     70.63 o 
   1  16   2     2948.81     2986.64     76.20 o 
   2  16   2       76.24      102.34     75.08 o 
   3  16   2      274.82      152.85    113.15 o 
   4  16   2       65.00       79.89     69.89 o 
   5  16   2     1021.66     1050.30     81.61 o 
   6  16   2        5.79       -2.29     62.71 o 
   7  16   2      149.43      191.96     85.21 o 
  -7  17   2       28.43      -11.09     86.22 o 
  -6  17   2      525.80      525.87     89.12 o 
  -5  17   2       53.53        5.50     78.11 o 
  -4  17   2       59.67       77.46     69.35 o 
  -3  17   2        5.71       49.79     67.69 o 
  -2  17   2       19.81       -2.35     64.19 o 
  -1  17   2       48.37       55.44     72.87 o 
   0  17   2      232.76      353.02     74.01 o 
   1  17   2      504.79      458.60     60.75 o 
   2  17   2     1035.40     1144.21     72.74 o 
   3  17   2      294.16      391.51     75.19 o 
   4  17   2     1547.22     1412.55     78.46 o 
   5  17   2        5.36       15.94     79.73 o 
   6  17   2        7.68       94.14     76.83 o 
   7  17   2        2.33       26.69     77.26 o 
  -7  18   2      146.34      212.66     76.09 o 
  -6  18   2        0.54      120.73     88.79 o 
  -5  18   2      240.43      163.38     89.31 o 
  -4  18   2       17.65       79.29     75.57 o 
  -3  18   2     1235.06     1249.71     71.76 o 
  -2  18   2      594.16      601.86     66.25 o 
  -1  18   2      465.70      479.99     67.43 o 
   0  18   2      500.85      530.48     58.71 o 
   1  18   2     1669.20     1781.62    122.94 o 
   2  18   2       10.70       67.93     65.10 o 
   3  18   2      208.18      108.77     80.49 o 
   4  18   2      401.60      234.52     79.70 o 
   5  18   2      641.26      665.46     85.83 o 
   6  18   2       46.05       93.54     83.17 o 
  -6  19   2      494.16      521.79     86.06 o 
  -5  19   2        0.89       -5.05     84.75 o 
  -4  19   2      575.23      560.40     85.62 o 
  -3  19   2       70.97       35.34     71.36 o 
  -2  19   2      188.06      187.06     80.32 o 
  -1  19   2       23.40      -28.09     98.98 o 
   0  19   2       39.31       68.73     75.12 o 
   1  19   2      175.56      209.11     68.27 o 
   2  19   2        1.46       31.22     79.47 o 
   3  19   2        0.87       98.40     70.83 o 
   4  19   2      403.92      447.51     73.91 o 
   5  19   2       14.42       38.64     77.01 o 
   6  19   2        0.99      140.41     86.60 o 
  -6  20   2        5.08       60.76     99.31 o 
  -5  20   2      138.21      198.36     82.64 o 
  -4  20   2      121.81      191.48     85.73 o 
  -3  20   2        8.70       32.15     74.79 o 
  -2  20   2       69.70      108.46     83.81 o 
  -1  20   2      175.98      158.42     86.49 o 
   0  20   2      153.74      261.62     88.31 o 
   1  20   2      269.50      215.28     80.49 o 
   2  20   2       69.32       85.63     63.86 o 
   3  20   2       23.79       87.96     82.15 o 
   4  20   2       35.98      113.36     84.20 o 
   5  20   2      162.45      229.01     95.79 o 
  -5  21   2       74.62      109.03     87.54 o 
  -4  21   2        0.44       73.31     92.69 o 
  -3  21   2       34.05      134.81     77.18 o 
  -2  21   2       48.21       -1.69     89.44 o 
  -1  21   2       43.22       97.92     98.91 o 
   0  21   2      312.37      309.24     95.24 o 
   1  21   2       71.29       21.91     86.57 o 
   2  21   2      179.57      210.19     76.69 o 
   3  21   2      360.50      502.96     72.24 o 
   4  21   2      158.12      333.73     95.77 o 
   5  21   2       11.22      188.79    101.23 o 
  -4  22   2        7.71      -39.24     93.87 o 
  -3  22   2      168.00      303.12     81.44 o 
  -2  22   2        1.80       58.95     90.31 o 
  -1  22   2       82.33      169.62    107.58 o 
   0  22   2        1.54       26.30    127.82 o 
   1  22   2      238.05       68.86     93.51 o 
   2  22   2        9.14       70.03     90.49 o 
   3  22   2       61.54       82.41     93.49 o 
   4  22   2        8.59       15.61    101.11 o 
  -3  23   2       17.32       41.18     98.32 o 
  -2  23   2       98.14      212.10    125.03 o 
  -1  23   2      230.86      229.40    112.98 o 
   0  23   2       54.05      164.07    118.02 o 
   1  23   2       33.86      156.22     97.00 o 
   2  23   2        2.51       -1.46     97.95 o 
   3  23   2      193.29      202.26     94.42 o 
  -2  24   2       21.53        1.05    129.29 o 
  -1  24   2       64.29       51.80    120.27 o 
   0  24   2      138.23      202.77    240.96 o 
   1  24   2      503.31      483.90    106.29 o 
   2  24   2      419.01      572.85    103.34 o 
  -9   0   3      187.81      133.51    152.97 o 
  -7   0   3      239.31      156.50    119.60 o 
  -5   0   3      133.11      197.26    113.52 o 
  -3   0   3    16480.16    16615.22    204.04 o 
  -1   0   3     3526.84     3797.95    235.64 o 
   1   0   3      178.15      344.74    139.06 o 
   3   0   3     4537.61     4681.73    105.75 o 
   5   0   3      120.33      123.78     71.26 o 
   7   0   3      317.01      303.62     97.28 o 
   9   0   3       45.93      299.15    142.72 o 
 -10   1   3      125.58       70.28    112.09 o 
  -9   1   3       54.24       72.27    103.06 o 
  -8   1   3       16.04       49.58     90.40 o 
  -7   1   3       44.67       25.17     89.59 o 
  -6   1   3     1204.88     1201.23     99.79 o 
  -5   1   3     1487.00     1670.89     89.29 o 
  -4   1   3     6551.57     6713.70    106.67 o 
  -3   1   3     6612.51     6747.84    161.82 o 
  -1   1   3       19.56       75.97    119.92 o 
   0   1   3       69.85       94.12     91.07 o 
   1   1   3     3362.07     3666.67     85.30 o 
   2   1   3      111.21      139.91     59.50 o 
   3   1   3      194.98      214.65     58.08 o 
   4   1   3     3317.48     3320.34     54.48 o 
   5   1   3      445.77      560.15     59.60 o 
   6   1   3      652.48      605.18     64.50 o 
   7   1   3      537.81      533.28     65.94 o 
   8   1   3      351.79      371.73    208.12 o 
   9   1   3        2.00       -5.12    187.97 o 
 -10   2   3       15.05       39.93    117.88 o 
  -9   2   3      290.25      263.38     98.25 o 
  -8   2   3      207.50      319.55    141.51 o 
  -7   2   3     2668.00     2630.40     81.12 o 
  -6   2   3       36.64      141.88     91.65 o 
  -5   2   3     2324.27     2268.57     92.16 o 
  -4   2   3       27.91       21.71     70.58 o 
  -3   2   3       21.63       24.74     74.13 o 
  -2   2   3      288.23      190.41    159.72 o 
  -1   2   3     3248.70     3600.38    157.69 o 
   0   2   3      596.56      666.98    114.25 o 
   1   2   3    19849.07    19552.86    195.81 o 
   2   2   3      379.89      440.89     63.56 o 
   3   2   3     3080.16     3268.77     62.40 o 
   4   2   3      699.09      721.04     62.60 o 
   5   2   3      535.04      510.43     59.99 o 
   6   2   3      160.11      146.05     59.20 o 
   7   2   3      477.25      478.14     64.42 o 
   8   2   3      178.04      162.22    158.02 o 
   9   2   3      309.56      294.81    108.01 o 
 -10   3   3      359.74      610.41    215.37 o 
  -9   3   3      484.40      291.47    132.07 o 
  -8   3   3      249.97      316.60     80.88 o 
  -7   3   3     1612.89     1664.41     77.68 o 
  -6   3   3      838.63      831.04     93.43 o 
  -5   3   3      750.01      751.74     86.08 o 
  -4   3   3     2715.96     2945.11     95.85 o 
  -3   3   3       11.85        4.48    128.15 o 
  -2   3   3     1717.31     1916.04    114.45 o 
  -1   3   3    25285.88    26332.12    744.33 o 
   0   3   3       48.22      129.06    101.88 o 
   1   3   3     1427.31     1514.09     89.71 o 
   2   3   3     1976.79     2073.58     79.02 o 
   3   3   3      364.88      441.94     61.05 o 
   4   3   3     3878.89     3670.44     63.71 o 
   5   3   3      215.95      246.72     53.88 o 
   6   3   3      104.65      128.34     60.94 o 
   7   3   3      106.44      104.74     65.97 o 
   8   3   3      332.92      396.07     87.53 o 
   9   3   3        0.46       46.08    109.47 o 
 -10   4   3       58.17       87.14    103.50 o 
  -9   4   3      955.37      909.79    108.41 o 
  -8   4   3      760.26      677.36     95.79 o 
  -7   4   3     1120.38     1002.48    124.53 o 
  -6   4   3       18.24      -46.26    145.98 o 
  -5   4   3      670.22      674.65     71.09 o 
  -4   4   3     6642.92     6814.40    150.09 o 
  -3   4   3    22056.29    22735.54    237.79 o 
  -2   4   3     2119.50     2089.28    125.11 o 
  -1   4   3     1936.90     2168.41     77.39 o 
   0   4   3     3186.29     3262.38    139.43 o 
   1   4   3     4349.95     4249.82    105.12 o 
   2   4   3     5220.96     5038.52     97.61 o 
   3   4   3     8265.31     8338.74    131.62 o 
   4   4   3      352.71      360.16     59.83 o 
   5   4   3      948.29      906.59     71.67 o 
   6   4   3      509.98      533.84     55.46 o 
   7   4   3      319.09      475.89     65.09 o 
   8   4   3      115.10       76.09     77.71 o 
   9   4   3       10.48      188.15    118.20 o 
 -10   5   3      661.72      608.53    104.31 o 
  -9   5   3      632.17      587.71    100.06 o 
  -8   5   3      302.96      407.88    109.34 o 
  -7   5   3      143.00       62.18     90.77 o 
  -6   5   3     6031.31     5627.52     88.73 o 
  -5   5   3      461.24      418.53     70.01 o 
  -4   5   3     5854.96     5940.09    133.62 o 
  -3   5   3      159.85      189.38    126.37 o 
  -2   5   3        4.94      120.80    114.51 o 
  -1   5   3     2169.52     2373.47     78.66 o 
   0   5   3     7831.23     7607.13    110.13 o 
   1   5   3     1214.42     1348.50    114.12 o 
   2   5   3     2972.80     3094.19     71.00 o 
   3   5   3     3172.27     3400.96     78.39 o 
   4   5   3     1486.23     1348.37     57.38 o 
   5   5   3       69.49      159.89     73.55 o 
   6   5   3        2.14       -6.70     66.12 o 
   7   5   3      168.41      189.85     64.16 o 
   8   5   3      219.54      265.23     80.21 o 
   9   5   3        3.62      104.75    121.02 o 
  -9   6   3      399.14      331.02    106.82 o 
  -8   6   3        5.63       73.48     81.06 o 
  -7   6   3     1457.60     1483.49     76.15 o 
  -6   6   3     1290.12     1228.45     70.23 o 
  -5   6   3       35.54       41.69     89.28 o 
  -4   6   3     1976.88     2028.22     93.17 o 
  -3   6   3    12378.87    12397.96    407.16 o 
  -2   6   3     7812.40     8285.80    123.66 o 
  -1   6   3      894.11      824.28     85.09 o 
   0   6   3       20.97       16.52     73.40 o 
   1   6   3      695.35      698.98     73.60 o 
   2   6   3     1232.67     1335.85     84.48 o 
   3   6   3      581.30      506.60     51.47 o 
   4   6   3       53.74       63.23     65.33 o 
   5   6   3      438.50      470.07     63.78 o 
   6   6   3        4.40       99.87     69.09 o 
   7   6   3       19.58       73.62     67.18 o 
   8   6   3      340.26      312.42     72.54 o 
   9   6   3       22.60       69.71     91.48 o 
  -9   7   3      463.60      494.55    108.45 o 
  -8   7   3        4.65       -1.01     78.96 o 
  -7   7   3        8.86       43.58     64.37 o 
  -6   7   3     1531.20     1461.00     73.29 o 
  -5   7   3     2158.18     2140.00     95.45 o 
  -4   7   3     4451.26     3949.33    344.86 o 
  -3   7   3      297.08      303.71     72.93 o 
  -2   7   3    10358.19    11127.59    345.56 o 
  -1   7   3     2803.43     2679.76     70.18 o 
   0   7   3      737.23      878.30     69.61 o 
   1   7   3     3547.33     3823.69    108.03 o 
   2   7   3      583.19      597.33     76.42 o 
   3   7   3     4704.14     4835.75     77.07 o 
   4   7   3     1841.05     1756.43     68.02 o 
   5   7   3        3.08       77.21     63.01 o 
   6   7   3       13.78       10.46     69.95 o 
   7   7   3        4.61       91.60     72.24 o 
   8   7   3       18.56      113.32     77.06 o 
   9   7   3       16.73       73.90     83.29 o 
  -9   8   3      139.08      220.57    107.69 o 
  -8   8   3        7.07      126.75     84.32 o 
  -7   8   3     1745.34     1698.13     97.52 o 
  -6   8   3      223.02      230.02     69.67 o 
  -5   8   3       62.83       78.46     85.20 o 
  -4   8   3     2234.61     2188.42     68.63 o 
  -3   8   3     6115.81     6251.95    164.75 o 
  -2   8   3     2940.81     2858.56     88.30 o 
  -1   8   3        6.86       28.92     73.86 o 
   0   8   3      586.64      656.77     78.39 o 
   1   8   3      304.19      307.52     64.76 o 
   2   8   3     2227.83     2094.81     79.05 o 
   3   8   3      540.67      518.96     70.20 o 
   4   8   3       25.97       45.23     61.82 o 
   5   8   3      846.92      841.12     71.60 o 
   6   8   3     1125.65     1139.26     70.30 o 
   7   8   3      102.56       85.09    133.26 o 
   8   8   3       75.86        0.99     74.63 o 
   9   8   3        0.83      100.43     89.67 o 
  -9   9   3        1.30       -7.98    149.44 o 
  -8   9   3       51.31      146.57     87.15 o 
  -7   9   3       18.04       22.83     77.92 o 
  -6   9   3     1984.33     1987.22     95.92 o 
  -5   9   3     1355.81     1352.29    146.59 o 
  -4   9   3       21.23      101.35     70.83 o 
  -3   9   3        9.66       21.12     91.19 o 
  -2   9   3      899.76      884.38     90.88 o 
  -1   9   3     1498.67     1362.56     70.00 o 
   0   9   3    11096.08    10838.99     98.63 o 
   1   9   3      246.11      321.55     62.34 o 
   2   9   3     2170.96     2033.25     75.10 o 
   3   9   3        7.87      -75.82     88.32 o 
   4   9   3       14.28       35.32     70.69 o 
   5   9   3      443.64      439.33     68.75 o 
   6   9   3       42.46       76.72     56.74 o 
   7   9   3      184.77       99.55     96.41 o 
   8   9   3      479.33      333.13     91.06 o 
   9   9   3       39.10       90.12     80.73 o 
  -9  10   3       56.12      144.51     98.88 o 
  -8  10   3      349.04      313.87     73.66 o 
  -7  10   3      380.34      443.43     60.33 o 
  -6  10   3       50.81      -35.80     65.13 o 
  -5  10   3     1412.28     1482.08     77.54 o 
  -4  10   3      319.93      311.60     73.38 o 
  -3  10   3       71.51       42.19     89.25 o 
  -2  10   3     3330.84     3276.33    234.30 o 
  -1  10   3     2051.37     2225.65     65.35 o 
   0  10   3       31.94      148.98     61.57 o 
   1  10   3        8.11       -3.55     59.41 o 
   2  10   3      273.05      294.10     54.25 o 
   3  10   3       16.98       80.99     86.64 o 
   4  10   3      232.10      195.03     65.72 o 
   5  10   3       84.67      119.24     70.72 o 
   6  10   3     1170.01     1180.84     71.06 o 
   7  10   3      680.77      668.13     79.10 o 
   8  10   3      332.31      423.06     86.35 o 
  -9  11   3       83.79      212.60    139.84 o 
  -8  11   3       12.78       60.00     73.96 o 
  -7  11   3      451.35      421.13     61.62 o 
  -6  11   3      345.31      434.10     89.42 o 
  -5  11   3      716.72      635.89     65.00 o 
  -4  11   3      621.45      580.58     66.06 o 
  -3  11   3      237.87      292.85     61.41 o 
  -2  11   3      394.00      466.62     72.46 o 
  -1  11   3     1562.76     1444.68     62.78 o 
   0  11   3     2075.27     2024.47     72.74 o 
   1  11   3      298.51      210.40     70.38 o 
   2  11   3      109.62      157.17     56.00 o 
   3  11   3     2063.78     1951.04     76.95 o 
   4  11   3       23.12      104.61     90.10 o 
   5  11   3      668.98      652.32     62.37 o 
   6  11   3      111.95      121.47     74.88 o 
   7  11   3      214.73      260.15     78.20 o 
   8  11   3       22.97      108.75     80.90 o 
  -9  12   3       37.47        7.71    128.54 o 
  -8  12   3      125.04      194.85     76.78 o 
  -7  12   3       29.97       11.63     69.95 o 
  -6  12   3      107.36       69.91     64.50 o 
  -5  12   3      403.85      420.16     72.27 o 
  -4  12   3     1066.00     1112.50     78.58 o 
  -3  12   3      676.72      718.02     73.19 o 
  -2  12   3     1522.19     1448.65     77.51 o 
  -1  12   3     1402.12     1430.09     57.58 o 
   0  12   3      503.80      506.25     61.95 o 
   1  12   3      403.94      415.96     62.99 o 
   2  12   3      104.84      112.63     56.19 o 
   3  12   3       60.79       75.64     66.86 o 
   4  12   3      137.70      188.94     90.20 o 
   5  12   3      193.58      365.52     71.20 o 
   6  12   3     2206.38     2112.45     64.56 o 
   7  12   3      227.00      283.33     68.56 o 
   8  12   3      184.08      158.29     90.60 o 
  -8  13   3        0.04       53.53     76.21 o 
  -7  13   3      431.60      495.51     73.27 o 
  -6  13   3        3.16      -10.87     77.58 o 
  -5  13   3     2235.92     2192.42     69.11 o 
  -4  13   3      975.45      908.23     61.79 o 
  -3  13   3        6.16       74.87     72.69 o 
  -2  13   3        6.11      113.09     72.61 o 
  -1  13   3     4564.08     4433.89     71.38 o 
   0  13   3       13.99      104.79     72.27 o 
   1  13   3      163.88      180.09     57.62 o 
   2  13   3       15.26       34.10     72.80 o 
   3  13   3     1245.92     1121.48    102.09 o 
   4  13   3        2.60       44.32     55.01 o 
   5  13   3      596.83      564.80     74.59 o 
   6  13   3        0.77      -24.95     69.74 o 
   7  13   3       34.61       41.08     71.74 o 
   8  13   3       82.10      -42.37     96.37 o 
  -8  14   3      466.82      519.87     70.55 o 
  -7  14   3       40.43       64.51     64.01 o 
  -6  14   3       53.83        1.72     78.83 o 
  -5  14   3        3.96        3.93     78.29 o 
  -4  14   3     1789.88     1803.00     81.08 o 
  -3  14   3      279.26      265.96     70.89 o 
  -2  14   3     1357.17     1356.57     76.61 o 
  -1  14   3      158.68      216.43     58.55 o 
   0  14   3      605.77      649.41     75.24 o 
   1  14   3      110.31      123.12     75.51 o 
   2  14   3     3399.54     3226.78     71.85 o 
   3  14   3     1191.94     1063.13     74.30 o 
   4  14   3       62.53       32.96     62.60 o 
   5  14   3       99.81       78.14     59.25 o 
   6  14   3      363.97      476.63     65.98 o 
   7  14   3       30.08       83.92     69.92 o 
   8  14   3      227.00      210.81     94.69 o 
  -8  15   3       27.54      116.04     78.81 o 
  -7  15   3        5.17       -7.67     80.87 o 
  -6  15   3        0.81       10.32     70.36 o 
  -5  15   3     2185.29     2065.50     79.85 o 
  -4  15   3        1.86       -2.35     75.59 o 
  -3  15   3      153.76      243.86     72.66 o 
  -2  15   3        1.89      -11.42     71.70 o 
  -1  15   3      143.59      192.67     63.54 o 
   0  15   3       90.72      170.02     64.60 o 
   1  15   3      381.94      397.55     66.64 o 
   2  15   3      393.79      456.42     64.99 o 
   3  15   3       93.39      143.33     76.34 o 
   4  15   3      891.97      841.35     67.67 o 
   5  15   3      260.72      269.32     57.55 o 
   6  15   3       95.06      150.42     83.67 o 
   7  15   3        4.28       83.58     78.45 o 
  -7  16   3        1.85      -14.06     88.19 o 
  -6  16   3      266.76      196.79     74.13 o 
  -5  16   3      156.31      195.04     66.19 o 
  -4  16   3     1220.73     1187.76     79.58 o 
  -3  16   3      870.98      879.17     67.76 o 
  -2  16   3      137.91      170.71     70.35 o 
  -1  16   3      883.75      933.50     86.49 o 
   0  16   3      586.24      526.08     73.03 o 
   1  16   3      890.96      879.10     73.31 o 
   2  16   3     1857.38     1855.94    106.23 o 
   3  16   3       48.30       86.62     71.96 o 
   4  16   3       16.24       39.20     77.70 o 
   5  16   3       90.04       80.84     70.95 o 
   6  16   3      543.42      633.56     77.86 o 
   7  16   3       58.49      128.24     82.70 o 
  -7  17   3      545.11      406.71     98.98 o 
  -6  17   3       11.94       29.86    105.78 o 
  -5  17   3      454.17      470.31     72.35 o 
  -4  17   3        0.93      -21.61     68.29 o 
  -3  17   3      127.06      194.68     74.00 o 
  -2  17   3       26.82      133.16     65.20 o 
  -1  17   3     1198.47     1238.31     64.52 o 
   0  17   3        5.98       59.93     90.72 o 
   1  17   3     1747.48     1722.39    106.17 o 
   2  17   3        1.52       61.34     71.22 o 
   3  17   3     1133.03     1186.05     67.82 o 
   4  17   3        3.22      -76.54     76.54 o 
   5  17   3      287.69      343.58     67.50 o 
   6  17   3       13.79       56.42     79.73 o 
   7  17   3        5.20      104.19     99.28 o 
  -7  18   3       18.56      193.23    108.37 o 
  -6  18   3      154.86      197.41     91.56 o 
  -5  18   3       97.42       81.24     85.36 o 
  -4  18   3       53.81       99.88     72.43 o 
  -3  18   3        6.61       56.42     74.90 o 
  -2  18   3      456.93      538.03     85.32 o 
  -1  18   3      119.27      138.82     96.93 o 
   0  18   3      171.60      196.50     60.92 o 
   1  18   3      253.21      173.22     56.43 o 
   2  18   3      966.63      888.54     68.94 o 
   3  18   3       60.35      105.79     66.15 o 
   4  18   3        4.77      165.07     78.59 o 
   5  18   3        2.89       78.81     81.88 o 
   6  18   3      199.67      198.57     73.67 o 
  -6  19   3       13.50       17.93    101.40 o 
  -5  19   3      194.43      248.55     86.21 o 
  -4  19   3       24.71       84.25     76.18 o 
  -3  19   3      346.08      326.88     82.34 o 
  -2  19   3        0.33       31.66     82.43 o 
  -1  19   3      510.11      516.58     84.48 o 
   0  19   3       38.11       21.51     90.89 o 
   1  19   3       19.99       85.31     66.85 o 
   2  19   3        0.29      -22.22     68.14 o 
   3  19   3      141.77      138.24     73.45 o 
   4  19   3      139.94      136.72     77.22 o 
   5  19   3      325.06      364.53     86.89 o 
   6  19   3       46.47       37.86     87.68 o 
  -6  20   3      141.42      235.42    105.34 o 
  -5  20   3      102.17       84.67    115.23 o 
  -4  20   3        6.56        9.31     80.77 o 
  -3  20   3      473.77      500.90     86.28 o 
  -2  20   3      775.85      840.38     81.28 o 
  -1  20   3       34.32      112.24    179.83 o 
   0  20   3      204.85      193.38     79.92 o 
   1  20   3      465.46      428.28     72.22 o 
   2  20   3      617.42      746.29     80.75 o 
   3  20   3      512.16      508.53     74.86 o 
   4  20   3      125.67      118.07     93.47 o 
   5  20   3       29.47      144.73     98.10 o 
  -5  21   3       76.45      193.77    103.99 o 
  -4  21   3        0.73      125.89     81.91 o 
  -3  21   3        1.77      -10.58     90.13 o 
  -2  21   3      293.24      353.97    142.08 o 
  -1  21   3      967.75      803.53     90.19 o 
   0  21   3      136.34      123.77     72.49 o 
   1  21   3       97.10      134.87     75.62 o 
   2  21   3       20.53      105.79     88.10 o 
   3  21   3      351.26      340.87     95.29 o 
   4  21   3       53.57       84.69     85.26 o 
   5  21   3      686.22      601.40    109.81 o 
  -4  22   3        9.77       32.65     89.51 o 
  -3  22   3       17.40      -11.62     94.01 o 
  -2  22   3       73.72       97.27    109.51 o 
  -1  22   3       36.04       39.50    185.15 o 
   0  22   3      142.47      172.32     87.35 o 
   1  22   3      128.44      162.76     83.51 o 
   2  22   3      132.74      153.23     82.87 o 
   3  22   3       22.97      109.48    136.99 o 
   4  22   3        6.81       78.41     97.95 o 
  -3  23   3       12.75       -5.38     98.19 o 
  -2  23   3      404.39      582.24    110.48 o 
  -1  23   3       20.36       27.65     95.70 o 
   0  23   3      110.80      114.03    121.77 o 
   1  23   3       69.37       20.34     95.39 o 
   2  23   3      155.37      194.37     95.18 o 
   3  23   3      193.14      313.00    102.90 o 
  -2  24   3        6.01       12.78    123.11 o 
  -1  24   3       38.60      159.58    127.41 o 
   0  24   3       44.37      -27.94    192.86 o 
   1  24   3        5.05      182.66    100.69 o 
 -10   0   4       66.69      213.44    178.74 o 
  -8   0   4     1772.47     1773.95    139.34 o 
  -6   0   4     1461.66     1342.46    135.51 o 
  -4   0   4     7359.69     8095.93    158.04 o 
   0   0   4      700.57      707.47    139.53 o 
   2   0   4     6821.66     6835.46    108.34 o 
   4   0   4      249.41      265.12     71.22 o 
   6   0   4      979.07      925.82     85.86 o 
   8   0   4      304.37      566.80    104.36 o 
 -10   1   4        9.61      100.46    118.30 o 
  -9   1   4      439.08      580.12    106.50 o 
  -8   1   4       11.20      163.14     93.89 o 
  -7   1   4      293.12      352.47     87.94 o 
  -6   1   4      365.45      435.79     92.25 o 
  -5   1   4     2199.46     2221.27     90.40 o 
  -4   1   4      565.16      520.65     82.66 o 
  -2   1   4     2744.99     2713.32    171.34 o 
  -1   1   4       49.68      112.68    110.30 o 
   0   1   4     2314.09     2426.18     97.75 o 
   1   1   4    13964.56    14099.61    114.28 o 
   2   1   4      948.50     1003.77     67.31 o 
   3   1   4     1473.45     1485.44     58.99 o 
   4   1   4     1298.72     1413.98     62.44 o 
   5   1   4      489.63      537.52     54.87 o 
   6   1   4       35.13      -10.45     60.38 o 
   7   1   4       35.88       21.12     64.29 o 
   8   1   4        1.62       31.07    100.88 o 
   9   1   4      819.14      921.54     96.25 o 
 -10   2   4      261.27      221.57    167.23 o 
  -9   2   4       35.60      -37.14     87.05 o 
  -8   2   4     1035.91     1074.02    172.42 o 
  -7   2   4      363.02      355.59    130.45 o 
  -6   2   4      511.31      547.58     93.21 o 
  -5   2   4     1517.34     1691.45     76.20 o 
  -4   2   4     3057.74     3145.22    136.78 o 
  -2   2   4       51.35       78.76    104.29 o 
  -1   2   4    15315.81    15756.90    172.94 o 
   0   2   4        0.01       37.78     96.49 o 
   1   2   4      364.37      325.31     72.26 o 
   2   2   4      384.89      291.12     55.98 o 
   3   2   4     2717.54     2746.67     71.16 o 
   4   2   4      978.03     1090.66     55.99 o 
   5   2   4       37.52       79.75     70.29 o 
   6   2   4      280.00      329.87     86.92 o 
   7   2   4       32.85        2.70     70.18 o 
   8   2   4      491.10      414.73     83.23 o 
   9   2   4       15.98       87.76     96.24 o 
 -10   3   4        0.61     -101.42    101.42 o 
  -9   3   4      375.19      380.16    107.11 o 
  -8   3   4        3.50       83.51     96.12 o 
  -7   3   4       20.85       -7.80     74.12 o 
  -6   3   4      230.53      308.22    122.01 o 
  -5   3   4     7413.86     7603.29    231.78 o 
  -4   3   4     1016.63     1033.92    120.11 o 
  -3   3   4     3916.91     4005.65    156.13 o 
  -2   3   4     3869.34     4049.85    113.79 o 
  -1   3   4    10713.14    10226.33    140.23 o 
   0   3   4      570.20      610.73    104.73 o 
   1   3   4       60.26      118.73     74.53 o 
   2   3   4      722.94      798.32     65.69 o 
   3   3   4        2.42       46.65     58.35 o 
   4   3   4      124.34      130.35     57.77 o 
   5   3   4     2028.41     2017.02     70.46 o 
   6   3   4        2.16       10.54     68.27 o 
   7   3   4        4.19      -39.04     73.73 o 
   8   3   4        4.09      -33.17     81.10 o 
   9   3   4      357.12      366.38    113.31 o 
 -10   4   4      126.53      188.00    121.50 o 
  -9   4   4       66.05       -7.06     87.79 o 
  -8   4   4        9.33      -35.51     92.83 o 
  -7   4   4       13.80        1.59     88.33 o 
  -6   4   4      358.46      379.98     72.89 o 
  -5   4   4     3517.77     3651.30     97.28 o 
  -4   4   4     1029.95     1211.31    127.14 o 
  -3   4   4     4051.67     4338.66    110.06 o 
  -2   4   4     3538.90     3479.86    109.16 o 
  -1   4   4      270.58      118.73     95.51 o 
   0   4   4     1620.49     1633.52    117.91 o 
   1   4   4     6289.06     6498.59     91.55 o 
   2   4   4      164.81      185.90     77.13 o 
   3   4   4     6794.65     7020.30    104.48 o 
   4   4   4     1796.28     1792.24     71.26 o 
   5   4   4       13.42      -38.83     92.00 o 
   6   4   4      769.25      803.62     95.34 o 
   7   4   4        1.74      101.67     71.94 o 
   8   4   4        9.17      140.54     73.83 o 
   9   4   4      124.10      -99.31     99.31 o 
 -10   5   4       25.48      202.39    116.21 o 
  -9   5   4      843.27      811.80    105.32 o 
  -8   5   4        0.61      -14.07     97.39 o 
  -7   5   4        6.46       27.09     86.34 o 
  -6   5   4      583.34      673.77     74.47 o 
  -5   5   4     1321.32     1266.54     98.25 o 
  -4   5   4     8182.66     8036.16    167.28 o 
  -3   5   4    17517.67    18260.01    255.28 o 
  -2   5   4     5922.29     6149.19    110.71 o 
  -1   5   4       78.43      100.50     83.28 o 
   0   5   4     2624.02     2523.54     98.90 o 
   1   5   4    11091.83    10742.99    131.55 o 
   2   5   4      433.53      455.30     77.62 o 
   3   5   4      162.32      234.20     62.65 o 
   4   5   4      412.62      363.88     53.89 o 
   5   5   4     1042.45     1106.41     73.38 o 
   6   5   4        1.64       -5.17     68.50 o 
   7   5   4        2.32       -6.82     88.84 o 
   8   5   4       45.79       49.66     72.64 o 
   9   5   4      271.18      383.45    128.00 o 
 -10   6   4      112.19      208.58    110.05 o 
  -9   6   4        0.13      -47.47    101.65 o 
  -8   6   4      150.82      138.36     95.68 o 
  -7   6   4        2.95      181.99     88.69 o 
  -6   6   4      740.17      655.10     72.61 o 
  -5   6   4        2.46       50.78     86.94 o 
  -4   6   4     1638.30     1631.56     92.92 o 
  -3   6   4     2192.28     2228.17     78.00 o 
  -2   6   4     6557.02     6819.57    104.16 o 
  -1   6   4     1279.63     1414.91     79.79 o 
   0   6   4       17.29       -5.96     75.98 o 
   1   6   4     2211.14     2333.65    103.54 o 
   2   6   4     2343.27     2101.11     78.60 o 
   3   6   4     3017.19     2923.20     68.73 o 
   4   6   4      284.18      322.42     68.25 o 
   5   6   4      105.40      149.72     55.94 o 
   6   6   4     1305.61     1279.49     61.23 o 
   7   6   4      579.74      660.59     67.96 o 
   8   6   4       29.35      -27.80     73.05 o 
   9   6   4        5.87       76.80     78.43 o 
  -9   7   4       15.70      107.88    101.84 o 
  -8   7   4        0.75      -24.59    100.36 o 
  -7   7   4        3.87      150.03     90.34 o 
  -6   7   4     4403.17     4297.50     79.40 o 
  -5   7   4     1086.06     1096.75     88.46 o 
  -4   7   4      931.46      950.88     90.93 o 
  -3   7   4     1011.95      983.79     70.23 o 
  -2   7   4     1542.67     1640.79     73.37 o 
  -1   7   4     4393.99     4397.54     78.93 o 
   0   7   4     2063.21     1965.50     71.31 o 
   1   7   4     5634.92     5827.14     87.30 o 
   2   7   4       86.36      125.51     90.11 o 
   3   7   4        2.27       30.63     57.71 o 
   4   7   4      330.88      351.73     54.52 o 
   5   7   4     2261.85     2142.02     67.40 o 
   6   7   4      141.62      303.33     77.79 o 
   7   7   4      199.71      263.75     68.11 o 
   8   7   4        1.06      119.21     70.31 o 
   9   7   4       25.44      124.96     94.44 o 
  -9   8   4       35.93       36.13    112.19 o 
  -8   8   4      162.55      196.70    116.64 o 
  -7   8   4      114.47      181.31     77.67 o 
  -6   8   4     1780.99     1670.98    104.49 o 
  -5   8   4      418.39      366.24     74.30 o 
  -4   8   4       24.62       28.11     89.71 o 
  -3   8   4       14.33       10.70     93.40 o 
  -2   8   4     2326.66     2381.81     58.93 o 
  -1   8   4     1011.25      977.19     68.72 o 
   0   8   4     2737.40     2848.92     76.28 o 
   1   8   4     3185.01     3135.87     67.18 o 
   2   8   4      451.81      404.99     63.60 o 
   3   8   4      288.18      333.68     53.20 o 
   4   8   4        1.73       18.73     62.97 o 
   5   8   4      133.45      108.56     53.72 o 
   6   8   4      669.03      716.95     72.06 o 
   7   8   4      290.11      330.94     57.77 o 
   8   8   4      619.34      599.04     73.33 o 
   9   8   4        1.90       11.40     97.31 o 
  -9   9   4      199.19      226.01     92.97 o 
  -8   9   4        1.01       -4.71     75.30 o 
  -7   9   4      389.90      461.72     67.39 o 
  -6   9   4     5236.23     4917.36     74.70 o 
  -5   9   4      991.97     1191.32    143.75 o 
  -4   9   4     1810.50     1738.51     76.54 o 
  -3   9   4       57.37       36.76     97.28 o 
  -2   9   4     1326.96     1352.78     59.64 o 
  -1   9   4      235.48      238.32     72.20 o 
   0   9   4     3093.99     3069.84     71.79 o 
   1   9   4      158.72      162.98     69.55 o 
   2   9   4      312.22      313.78     60.15 o 
   3   9   4     1097.96     1014.20     55.10 o 
   4   9   4     1172.05     1273.83     60.08 o 
   5   9   4       95.70      153.66     59.55 o 
   6   9   4      766.97      819.98     90.43 o 
   7   9   4       13.15       89.15     80.46 o 
   8   9   4      127.63       98.90     80.01 o 
   9   9   4      159.56      202.64    123.69 o 
  -9  10   4        2.64      -67.45     95.74 o 
  -8  10   4      350.04      327.26     74.13 o 
  -7  10   4     1078.93     1047.24     60.11 o 
  -6  10   4     2093.39     1982.14     78.56 o 
  -5  10   4     3148.71     2944.77     93.18 o 
  -4  10   4     1919.40     2083.56    107.83 o 
  -3  10   4     1135.36     1040.73     96.67 o 
  -2  10   4     2333.84     2315.71     63.41 o 
  -1  10   4     2769.15     2556.64     78.64 o 
   0  10   4     1418.45     1509.46     69.24 o 
   1  10   4     2232.45     2201.59     65.77 o 
   2  10   4      219.66      242.36     62.59 o 
   3  10   4      506.29      513.65     65.07 o 
   4  10   4      293.22      279.46     58.20 o 
   5  10   4      815.60      817.73     71.23 o 
   6  10   4      843.63      889.68     65.95 o 
   7  10   4     1072.28      989.08     81.11 o 
   8  10   4      101.25       66.01     78.33 o 
  -9  11   4        0.83       89.46     87.80 o 
  -8  11   4      109.98      201.92     77.17 o 
  -7  11   4        9.23       64.14     55.77 o 
  -6  11   4      927.99      798.50     75.76 o 
  -5  11   4     1031.89      948.34     92.66 o 
  -4  11   4      299.63      280.81     74.39 o 
  -3  11   4      398.40      530.14     74.25 o 
  -2  11   4     1446.07     1480.36     76.33 o 
  -1  11   4       90.66      129.20     71.44 o 
   0  11   4      129.84      167.21     58.66 o 
   1  11   4       22.14      119.62     69.07 o 
   2  11   4       54.99      103.89     71.48 o 
   3  11   4     1129.03     1061.28     75.60 o 
   4  11   4      154.26      144.17     67.65 o 
   5  11   4      971.84     1021.16    128.76 o 
   6  11   4      274.32      230.81     66.85 o 
   7  11   4        3.41      143.16     77.24 o 
   8  11   4       65.17       47.71     82.22 o 
  -9  12   4       59.60       84.89     89.82 o 
  -8  12   4      207.77      151.11     73.52 o 
  -7  12   4      898.29      838.15     67.15 o 
  -6  12   4        1.42       84.61     75.10 o 
  -5  12   4       34.10       65.67     74.89 o 
  -4  12   4        3.97       67.22     89.93 o 
  -3  12   4     1407.20     1397.24     79.70 o 
  -2  12   4      840.48      705.80     91.65 o 
  -1  12   4      402.30      315.27     57.01 o 
   0  12   4      137.95      260.95     72.51 o 
   1  12   4       40.12      186.53     61.04 o 
   2  12   4     1396.22     1364.75     65.38 o 
   3  12   4      159.61      203.01     59.40 o 
   4  12   4       33.82       16.34     72.30 o 
   5  12   4       22.40       48.62     73.65 o 
   6  12   4      172.08      257.94     78.38 o 
   7  12   4      620.44      699.21     90.94 o 
   8  12   4      111.19       54.94    115.86 o 
  -8  13   4       23.96      -17.57     86.47 o 
  -7  13   4       27.92      -86.33     86.33 o 
  -6  13   4      182.88      193.05     95.26 o 
  -5  13   4       73.07      208.88    200.12 o 
  -4  13   4      686.81      755.05     91.08 o 
  -3  13   4      288.22      319.18     91.85 o 
  -2  13   4      173.37      193.44     89.41 o 
  -1  13   4      329.35      416.98     52.36 o 
   0  13   4     1700.93     1647.36     66.46 o 
   1  13   4      208.99      201.21     63.96 o 
   2  13   4      918.86      825.38     76.55 o 
   3  13   4      297.40      306.72     69.89 o 
   4  13   4      336.61      350.61     57.19 o 
   5  13   4        2.10       26.84     73.05 o 
   6  13   4      595.53      639.93     77.65 o 
   7  13   4      249.14      200.52     89.38 o 
   8  13   4        1.24       -3.29    101.05 o 
  -8  14   4        0.91       71.67     87.78 o 
  -7  14   4      111.72      253.75     82.77 o 
  -6  14   4        6.27      256.28     94.13 o 
  -5  14   4       30.03       67.19     94.37 o 
  -4  14   4      626.63      585.87     90.33 o 
  -3  14   4      698.34      679.23     75.88 o 
  -2  14   4       14.83       69.97     62.55 o 
  -1  14   4     3284.36     3258.87    109.71 o 
   0  14   4      185.70      157.85     66.04 o 
   1  14   4     1039.90     1050.04     76.78 o 
   2  14   4      118.26       73.02     63.15 o 
   3  14   4     1092.49     1089.08     60.04 o 
   4  14   4       18.97      103.29     74.51 o 
   5  14   4       53.60      131.46     62.03 o 
   6  14   4        0.08       32.26     61.81 o 
   7  14   4      189.47      340.92     92.67 o 
  -8  15   4       53.43      246.37     86.62 o 
  -7  15   4        0.73       37.53     91.40 o 
  -6  15   4       97.34      223.21     95.41 o 
  -5  15   4       38.22      117.52     93.74 o 
  -4  15   4     2543.43     2536.58     96.41 o 
  -3  15   4      236.53      262.23     83.94 o 
  -2  15   4      109.51       78.97     74.69 o 
  -1  15   4       62.90       28.59     72.50 o 
   0  15   4     1843.25     1798.24     74.51 o 
   1  15   4      134.69       62.02     55.92 o 
   2  15   4      553.20      624.02     69.62 o 
   3  15   4       81.52      138.86     70.85 o 
   4  15   4     1860.92     1759.77     78.65 o 
   5  15   4       84.57      119.55     67.76 o 
   6  15   4      124.22      117.28     74.21 o 
   7  15   4       40.65       73.23     85.61 o 
  -7  16   4       21.60       97.17     95.79 o 
  -6  16   4       18.46      -61.75     86.48 o 
  -5  16   4      246.56      238.12     77.77 o 
  -4  16   4      159.12      135.71    127.19 o 
  -3  16   4     1933.09     1938.34     71.24 o 
  -2  16   4       20.57       36.70     91.82 o 
  -1  16   4       74.94       37.47     69.23 o 
   0  16   4       10.71        6.92     68.47 o 
   1  16   4       82.92      185.32     62.91 o 
   2  16   4       44.39       29.21     71.52 o 
   3  16   4      721.17      796.59     56.98 o 
   4  16   4        3.97        6.36     61.92 o 
   5  16   4      209.07      230.06     64.45 o 
   6  16   4       58.29      124.64     68.31 o 
   7  16   4      287.88      334.78     85.12 o 
  -7  17   4       41.19      -79.75    108.83 o 
  -6  17   4       77.51       98.39     90.98 o 
  -5  17   4      128.98      270.46     81.86 o 
  -4  17   4     1311.63     1377.69     99.15 o 
  -3  17   4      265.48      228.50     68.43 o 
  -2  17   4        0.86       10.11     67.66 o 
  -1  17   4      612.05      635.75     64.61 o 
   0  17   4     2161.35     2187.81    108.05 o 
   1  17   4      415.24      340.85     73.07 o 
   2  17   4      214.73      303.30     73.73 o 
   3  17   4       53.57        0.70     96.59 o 
   4  17   4      414.89      408.35     71.66 o 
   5  17   4       92.10      207.73     67.65 o 
   6  17   4      362.89      507.53     74.07 o 
  -7  18   4      377.08      631.99    113.86 o 
  -6  18   4       26.20       88.58    114.50 o 
  -5  18   4       45.53       10.00     85.20 o 
  -4  18   4      328.16      437.45     69.75 o 
  -3  18   4     2041.18     2135.28     84.04 o 
  -2  18   4        5.14      128.71     80.71 o 
  -1  18   4      154.56      233.97     76.08 o 
   0  18   4      804.78      784.84     62.50 o 
   1  18   4      193.19      236.16     79.24 o 
   2  18   4       18.66      -15.18     76.22 o 
   3  18   4     1080.63     1046.54     83.19 o 
   4  18   4       11.08       73.30     71.66 o 
   5  18   4      498.34      534.09     64.65 o 
   6  18   4      121.27      209.79     66.53 o 
  -6  19   4       12.18       17.76    117.52 o 
  -5  19   4      131.44      127.85     94.76 o 
  -4  19   4      389.94      346.66     83.33 o 
  -3  19   4       25.08       75.55     82.09 o 
  -2  19   4      154.36      207.67     92.20 o 
  -1  19   4      467.56      425.32    127.81 o 
   0  19   4     1120.84     1160.09     74.52 o 
   1  19   4      293.45      184.12     65.59 o 
   2  19   4      122.32      111.27     96.60 o 
   3  19   4      251.53      240.03     72.55 o 
   4  19   4      968.20      864.62     87.73 o 
   5  19   4       40.09       98.41     78.96 o 
   6  19   4       83.18       55.71    117.80 o 
  -6  20   4        0.42       64.48    199.63 o 
  -5  20   4       13.82       32.65    103.31 o 
  -4  20   4      111.46      151.11     90.17 o 
  -3  20   4      657.45      642.94     85.46 o 
  -2  20   4       38.81       32.86    104.84 o 
  -1  20   4     1015.08     1052.84     84.98 o 
   0  20   4        4.75      -46.22     81.99 o 
   1  20   4      474.95      548.43     82.28 o 
   2  20   4       39.08       90.62     80.03 o 
   3  20   4      291.14      296.86     85.15 o 
   4  20   4       14.02       95.34     99.13 o 
   5  20   4      115.56       76.45     82.03 o 
  -5  21   4        3.69       35.03    109.17 o 
  -4  21   4        2.00       57.75     96.67 o 
  -3  21   4       10.42       60.51     81.44 o 
  -2  21   4        5.59      198.37    113.28 o 
  -1  21   4      264.10      373.71    110.53 o 
   0  21   4     1302.26     1291.97     84.91 o 
   1  21   4      186.99      215.19    114.08 o 
   2  21   4        0.16      124.52     76.99 o 
   3  21   4        2.65       91.08     86.04 o 
   4  21   4      312.23      269.81     79.46 o 
  -4  22   4        0.35       49.56    107.30 o 
  -3  22   4      244.43      190.57    113.96 o 
  -2  22   4      426.69      479.61     96.84 o 
  -1  22   4      229.88      265.11    144.62 o 
   0  22   4       62.63       33.12     86.88 o 
   1  22   4      126.44      259.97     93.76 o 
   2  22   4      178.75      190.00     87.98 o 
   3  22   4       44.38       52.59    101.59 o 
   4  22   4        0.37       23.92    180.31 o 
  -3  23   4       34.15      180.38    130.62 o 
  -2  23   4       24.65       66.69    115.49 o 
  -1  23   4      231.13      242.02    117.09 o 
   0  23   4      115.22      217.60     98.19 o 
   1  23   4      575.63      704.43     94.99 o 
   2  23   4       14.24      202.45    100.42 o 
   3  23   4       84.89      163.17     91.77 o 
  -2  24   4      328.93      622.54    126.80 o 
  -1  24   4      114.22       53.36    130.34 o 
   0  24   4       26.30      131.26    114.20 o 
   1  24   4      244.50      144.06    100.12 o 
  -9   0   5        7.17       35.29    145.89 o 
  -7   0   5      475.27      486.10    128.79 o 
  -5   0   5        5.63        3.42    115.17 o 
  -1   0   5     2266.55     2351.19    139.92 o 
   1   0   5     2845.03     2961.45     86.86 o 
   3   0   5       58.38       57.47     65.77 o 
   5   0   5     1102.24     1115.04     74.64 o 
   7   0   5     1044.51     1231.87    133.47 o 
   9   0   5      214.49       90.72    122.02 o 
 -10   1   5      154.96      182.51    103.51 o 
  -9   1   5       96.89      221.25    162.49 o 
  -8   1   5      260.81      235.76     77.32 o 
  -7   1   5       12.04       62.68     73.92 o 
  -6   1   5       12.64       55.65     91.90 o 
  -5   1   5        1.95       26.08     81.56 o 
  -4   1   5     5835.45     5871.54    105.47 o 
  -2   1   5      626.37      735.29    105.88 o 
  -1   1   5      736.41      666.86     97.26 o 
   0   1   5     4427.38     4577.72     92.33 o 
   1   1   5      223.38      216.94     64.28 o 
   2   1   5      422.05      393.91     62.74 o 
   3   1   5       24.39       17.64     57.55 o 
   4   1   5     4325.56     4120.57     80.62 o 
   5   1   5       44.32      139.46     56.30 o 
   6   1   5     1446.80     1344.93     87.65 o 
   7   1   5        0.21      217.64     70.82 o 
   8   1   5       14.35       75.83    110.36 o 
   9   1   5       73.36      105.47    115.31 o 
 -10   2   5        2.69       55.04    124.50 o 
  -9   2   5      113.34      274.99     95.68 o 
  -8   2   5      241.28      267.12    181.36 o 
  -7   2   5     1906.09     1852.50     94.19 o 
  -6   2   5      708.01      721.95     94.17 o 
  -5   2   5     2205.32     2179.03     94.85 o 
  -2   2   5       41.67       35.33    112.60 o 
  -1   2   5    18637.43    18329.72    369.43 o 
   0   2   5       60.52       73.39     81.03 o 
   1   2   5      172.41      208.31     65.93 o 
   2   2   5    14236.89    15124.19    139.33 o 
   3   2   5       14.34       59.26     51.75 o 
   4   2   5     2665.28     2593.54     54.85 o 
   5   2   5        1.51       58.61     70.09 o 
   6   2   5       66.91       35.79     61.18 o 
   7   2   5      221.63      223.05     64.11 o 
   8   2   5      114.33       83.39     94.88 o 
   9   2   5      125.96      113.25    113.92 o 
 -10   3   5       16.04       62.62     99.67 o 
  -9   3   5        0.74      -92.50    105.17 o 
  -8   3   5      122.89      154.30     79.45 o 
  -7   3   5       31.93       26.24     87.10 o 
  -6   3   5        2.34       40.41     88.33 o 
  -5   3   5       33.92       57.38     87.96 o 
  -3   3   5     4396.35     4379.88    135.07 o 
  -2   3   5     1088.96      902.49     92.89 o 
  -1   3   5     4438.99     4555.91    122.57 o 
   0   3   5     7996.90     8242.65    112.40 o 
   1   3   5     1108.10     1137.12     73.00 o 
   2   3   5     3742.78     3726.22     63.70 o 
   3   3   5     1120.23     1260.84     64.24 o 
   4   3   5       96.81      138.01     66.92 o 
   5   3   5      304.13      330.42     56.74 o 
   6   3   5     1130.61     1236.22     67.99 o 
   7   3   5        2.12      -20.08     58.96 o 
   8   3   5        9.79      -61.81     81.53 o 
   9   3   5        0.68      161.14    217.47 o 
 -10   4   5       41.02      123.03    111.72 o 
  -9   4   5       20.35      -53.07    111.58 o 
  -8   4   5      323.42      432.17     98.23 o 
  -7   4   5      550.29      582.35     93.31 o 
  -6   4   5       34.34      119.48     87.28 o 
  -5   4   5       25.38       89.80    122.35 o 
  -3   4   5      664.44      666.26     92.25 o 
  -2   4   5      249.33      245.13     79.28 o 
  -1   4   5      976.52      812.22     95.45 o 
   0   4   5       90.61       62.14     75.05 o 
   1   4   5     6081.36     6076.39     93.28 o 
   2   4   5     5449.43     5586.99     88.81 o 
   3   4   5     1379.20     1315.32     59.14 o 
   4   4   5       17.67       83.49     51.49 o 
   5   4   5      304.49      383.05     56.56 o 
   6   4   5       32.50       38.08     52.51 o 
   7   4   5     1141.97     1107.27     74.01 o 
   8   4   5      116.48      189.97     80.24 o 
   9   4   5      269.69      385.50    113.81 o 
 -10   5   5       53.46      101.93    126.92 o 
  -9   5   5       23.30      -54.14    106.99 o 
  -8   5   5      391.76      388.80     91.42 o 
  -7   5   5       34.71       -8.68     88.43 o 
  -6   5   5     1750.00     1736.64     88.54 o 
  -4   5   5      358.12      344.03     93.27 o 
  -3   5   5       28.96       50.06     74.31 o 
  -2   5   5      642.25      612.80     69.38 o 
  -1   5   5     1669.89     1663.80     93.57 o 
   0   5   5     2582.97     2525.12     74.73 o 
   1   5   5      543.22      489.49     67.28 o 
   2   5   5      180.39      132.00     66.45 o 
   3   5   5      246.84      263.26     69.68 o 
   4   5   5     2299.80     2276.97     73.46 o 
   5   5   5        3.69       65.07     55.25 o 
   6   5   5      684.91      649.91     69.04 o 
   7   5   5       71.36      -14.24     65.65 o 
   8   5   5      503.36      417.27     74.46 o 
   9   5   5      256.37      300.54     93.42 o 
 -10   6   5       45.13      -66.63    164.99 o 
  -9   6   5      135.56      135.60    107.08 o 
  -8   6   5        0.77      -17.95    101.68 o 
  -7   6   5      260.08      359.94     92.72 o 
  -6   6   5      778.21      874.51     89.08 o 
  -5   6   5      478.45      550.97     74.92 o 
  -4   6   5     1894.41     1858.59     78.58 o 
  -3   6   5     3351.45     2994.36     77.91 o 
  -2   6   5      633.38      635.35     65.57 o 
  -1   6   5     3347.20     3741.42     92.37 o 
   0   6   5     4454.98     4318.74    109.17 o 
   1   6   5     6256.77     6667.05     89.76 o 
   2   6   5      867.40      767.62     71.91 o 
   3   6   5     2374.92     2134.44     65.25 o 
   4   6   5     3861.44     3821.73    162.28 o 
   5   6   5      124.79      189.80     62.41 o 
   6   6   5      424.48      420.20     70.35 o 
   7   6   5      766.47      754.68     77.35 o 
   8   6   5      182.54      169.91     77.37 o 
   9   6   5       88.93       59.37     80.10 o 
  -9   7   5      162.75      362.71    108.99 o 
  -8   7   5      343.49      335.09     98.50 o 
  -7   7   5        0.78      169.53     96.34 o 
  -6   7   5       46.70       76.85     62.33 o 
  -5   7   5     1867.21     1937.89     95.40 o 
  -4   7   5     1029.13     1006.90     79.12 o 
  -3   7   5      387.59      416.73     75.28 o 
  -2   7   5     2727.03     2973.04     71.08 o 
  -1   7   5       23.32       77.92     60.30 o 
   0   7   5      393.57      517.68     66.01 o 
   1   7   5     5736.82     5675.36     95.29 o 
   2   7   5     2166.51     2280.46     66.64 o 
   3   7   5      480.04      569.31     61.44 o 
   4   7   5      511.82      611.94     60.85 o 
   5   7   5       23.89       64.45     59.19 o 
   6   7   5     1074.91     1037.38     62.19 o 
   7   7   5        6.03       61.95     69.54 o 
   8   7   5       21.42      168.63     80.00 o 
   9   7   5      130.56      230.20    103.00 o 
  -9   8   5        9.30       70.44     90.59 o 
  -8   8   5       54.38      119.51     79.67 o 
  -7   8   5       32.31       45.40     76.77 o 
  -6   8   5     1188.49     1358.70     97.11 o 
  -5   8   5       13.47       64.18     88.35 o 
  -4   8   5        3.68       44.45     72.65 o 
  -3   8   5     2118.17     2152.16     82.35 o 
  -2   8   5      288.52      233.16     59.12 o 
  -1   8   5     3016.68     2890.25     82.00 o 
   0   8   5      129.52      195.22     75.12 o 
   1   8   5       31.60      151.05     91.28 o 
   2   8   5     2189.21     1914.51     74.65 o 
   3   8   5     3851.00     3697.64     68.84 o 
   4   8   5      976.64     1040.52     72.48 o 
   5   8   5      218.19      229.87     59.86 o 
   6   8   5        1.73       28.61     64.31 o 
   7   8   5      318.90      298.01     76.21 o 
   8   8   5      790.14      763.79    128.16 o 
  -9   9   5        9.75       10.72     87.47 o 
  -8   9   5      390.49      263.02     82.73 o 
  -7   9   5        0.41      -40.67     60.95 o 
  -6   9   5      501.47      451.24     90.29 o 
  -5   9   5      399.97      443.34     88.41 o 
  -4   9   5        8.52       -4.05     72.84 o 
  -3   9   5      164.24       41.14     67.47 o 
  -2   9   5      742.46      825.70     54.74 o 
  -1   9   5     4535.85     4626.71     75.80 o 
   0   9   5      420.55      412.85     67.62 o 
   1   9   5     3046.33     2954.12     63.65 o 
   2   9   5      260.98      214.64     83.18 o 
   3   9   5      338.47      367.31     54.41 o 
   4   9   5     1122.42     1173.62     79.76 o 
   5   9   5      665.56      592.74     60.57 o 
   6   9   5      198.19      195.57     60.07 o 
   7   9   5       36.59      113.26     68.06 o 
   8   9   5        8.25        2.10     82.58 o 
  -9  10   5        0.62       38.40     91.69 o 
  -8  10   5      494.52      430.97     88.31 o 
  -7  10   5       10.25       75.66     65.76 o 
  -6  10   5     1031.29     1053.41     81.02 o 
  -5  10   5      972.08      845.01    118.60 o 
  -4  10   5       36.61       61.17     77.47 o 
  -3  10   5        5.30       -8.55     62.79 o 
  -2  10   5     6187.50     6148.25     79.16 o 
  -1  10   5     6125.85     5987.94    106.66 o 
   0  10   5     2752.21     2667.52     67.67 o 
   1  10   5      266.91      345.07     58.65 o 
   2  10   5     3513.01     3189.67    192.17 o 
   3  10   5      998.11      958.84     78.34 o 
   4  10   5     1092.28     1155.02     71.88 o 
   5  10   5      239.63      233.58     72.65 o 
   6  10   5      105.37      109.81     90.54 o 
   7  10   5       81.34       74.27     64.84 o 
   8  10   5       72.36      200.02     94.11 o 
  -9  11   5      397.28      433.51     95.91 o 
  -8  11   5      298.10      377.18     88.82 o 
  -7  11   5      102.45      454.13    200.29 o 
  -6  11   5        0.14        4.82     93.73 o 
  -5  11   5      568.13      564.21     98.65 o 
  -4  11   5       95.89      155.60     66.51 o 
  -3  11   5     1164.25     1156.21     69.97 o 
  -2  11   5      331.02      310.54     50.91 o 
  -1  11   5     1195.01     1074.20     66.77 o 
   0  11   5     4614.83     4535.45     80.40 o 
   1  11   5     2535.69     2534.96     71.71 o 
   2  11   5       13.85      103.76     68.76 o 
   3  11   5       58.46       77.57     81.19 o 
   4  11   5      420.52      381.06     60.57 o 
   5  11   5      407.37      628.29    120.14 o 
   6  11   5      100.44      311.28     80.01 o 
   7  11   5      120.28      120.81     81.12 o 
   8  11   5        0.49      -84.36     84.36 o 
  -9  12   5      112.77      -85.31     93.70 o 
  -8  12   5      165.23      120.67     80.71 o 
  -7  12   5      180.70      231.78    103.08 o 
  -6  12   5      361.15      373.97    100.64 o 
  -5  12   5      231.52      270.74     95.99 o 
  -4  12   5       91.48       69.81     65.35 o 
  -3  12   5        5.31       55.20     70.30 o 
  -2  12   5     2383.76     2249.06     77.09 o 
  -1  12   5     1024.85     1037.32     74.39 o 
   0  12   5      880.54      775.71     64.59 o 
   1  12   5      414.52      401.65     62.51 o 
   2  12   5      703.99      692.69     71.99 o 
   3  12   5        8.33       19.96     85.47 o 
   4  12   5      864.02      823.70     63.16 o 
   5  12   5       24.23       -6.22     76.15 o 
   6  12   5      176.23      233.43     64.36 o 
   7  12   5      624.23      642.23     91.84 o 
   8  12   5       56.46      147.05     89.02 o 
  -8  13   5       27.35       83.73     99.25 o 
  -7  13   5       91.41      112.09    108.19 o 
  -6  13   5        7.91      -23.41     93.67 o 
  -5  13   5      811.68      879.95    130.86 o 
  -4  13   5      694.24      705.36     64.92 o 
  -3  13   5       53.25       56.04     94.85 o 
  -2  13   5       25.58       54.63     58.85 o 
  -1  13   5     2097.59     2178.63     77.64 o 
   0  13   5       12.36       -5.00     71.80 o 
   1  13   5      832.53      803.24     74.68 o 
   2  13   5       24.56      141.87     73.17 o 
   3  13   5       14.19       96.00     61.76 o 
   4  13   5      127.25      144.55     60.79 o 
   5  13   5     2406.87     2332.21     71.79 o 
   6  13   5       23.16      -23.08     89.66 o 
   7  13   5       10.79      122.06     90.63 o 
   8  13   5      114.74      191.09    109.34 o 
  -8  14   5      220.77      267.34    101.26 o 
  -7  14   5       15.09      -36.73    104.01 o 
  -6  14   5      648.44      897.12     94.65 o 
  -5  14   5      101.27      142.30     88.76 o 
  -4  14   5     1054.45      948.86     65.11 o 
  -3  14   5       13.23       28.22     89.51 o 
  -2  14   5     1426.81     1484.92     74.18 o 
  -1  14   5      199.13      203.42     63.04 o 
   0  14   5      120.59      235.39     71.21 o 
   1  14   5      835.19      712.75     66.32 o 
   2  14   5       92.00      120.17     63.45 o 
   3  14   5       19.81      156.88     60.80 o 
   4  14   5     1287.86     1213.02     54.85 o 
   5  14   5       14.62      116.08     65.42 o 
   6  14   5       37.96       21.93     67.82 o 
   7  14   5      118.10      174.61     93.08 o 
  -8  15   5       38.18      -67.84    105.89 o 
  -7  15   5       48.02       63.47    112.50 o 
  -6  15   5       23.65      109.67     89.76 o 
  -5  15   5      552.11      505.21     67.87 o 
  -4  15   5      536.16      499.24     81.29 o 
  -3  15   5      250.79      343.47     89.78 o 
  -2  15   5       20.11       27.57     73.97 o 
  -1  15   5       63.50      161.82     72.57 o 
   0  15   5       38.19       20.52     61.70 o 
   1  15   5     1185.50     1188.90     72.78 o 
   2  15   5      646.53      702.32     62.20 o 
   3  15   5      118.48      279.15     68.81 o 
   4  15   5       25.92       87.79     54.35 o 
   5  15   5      503.74      451.18     70.69 o 
   6  15   5       77.98      124.28     69.83 o 
   7  15   5      118.58      278.18     74.41 o 
  -7  16   5       90.15      -18.46    186.37 o 
  -6  16   5      222.20      195.76     74.95 o 
  -5  16   5        0.81       81.50     83.16 o 
  -4  16   5        0.26       99.83     75.92 o 
  -3  16   5       11.16      -87.83     87.83 o 
  -2  16   5      952.09      923.49     95.87 o 
  -1  16   5       94.46      103.18     74.34 o 
   0  16   5      229.25      195.96     56.14 o 
   1  16   5      344.89      389.85     68.42 o 
   2  16   5      184.57      174.85     57.40 o 
   3  16   5        0.09       43.40     65.68 o 
   4  16   5      179.25      200.43     62.31 o 
   5  16   5      154.65      257.51     71.14 o 
   6  16   5      143.05       43.82     79.26 o 
   7  16   5      104.57       97.77     81.54 o 
  -7  17   5        3.97       94.57    102.82 o 
  -6  17   5       79.65       66.34     76.55 o 
  -5  17   5      473.26      521.56     84.21 o 
  -4  17   5      102.54      112.87     78.77 o 
  -3  17   5      595.69      578.33     79.43 o 
  -2  17   5      146.16      116.47     83.14 o 
  -1  17   5      638.21      683.81     71.49 o 
   0  17   5     1109.30     1125.68     75.89 o 
   1  17   5     1757.54     1764.34     79.68 o 
   2  17   5       18.07      -59.92     66.99 o 
   3  17   5      153.39      183.90     77.79 o 
   4  17   5        0.43      133.75     62.18 o 
   5  17   5      344.56      325.96     77.91 o 
   6  17   5      291.19      274.63     79.69 o 
  -7  18   5        5.87      101.81    124.07 o 
  -6  18   5       79.86      140.44     85.85 o 
  -5  18   5       24.97       31.53     86.01 o 
  -4  18   5       15.29      -42.41     97.82 o 
  -3  18   5        0.79      -18.70     97.87 o 
  -2  18   5     1019.64     1044.74     98.77 o 
  -1  18   5      784.69      786.88     76.65 o 
   0  18   5      860.78      900.98     85.23 o 
   1  18   5       46.05      -10.68     68.60 o 
   2  18   5      859.14     1010.55     71.80 o 
   3  18   5      102.69       31.65     81.67 o 
   4  18   5       16.22      151.52     73.77 o 
   5  18   5      164.99      239.90     77.17 o 
   6  18   5       13.88       83.47    126.81 o 
  -6  19   5       57.34       17.33     90.47 o 
  -5  19   5      172.10      140.56     91.15 o 
  -4  19   5      228.99      235.72    106.32 o 
  -3  19   5     1225.90     1200.82    103.73 o 
  -2  19   5        0.06      -29.22     86.63 o 
  -1  19   5       62.32       63.68     78.44 o 
   0  19   5      945.58      930.26     81.77 o 
   1  19   5      933.41      929.22     73.10 o 
   2  19   5       25.60       35.10     80.34 o 
   3  19   5        1.39      -63.91     80.86 o 
   4  19   5       51.39      129.28     96.76 o 
   5  19   5      385.92      410.29     85.60 o 
  -6  20   5       74.02      135.16    168.71 o 
  -5  20   5       43.01       80.08     97.09 o 
  -4  20   5      209.95      331.88    114.20 o 
  -3  20   5      217.21      221.52     90.06 o 
  -2  20   5     2067.84     2017.40    116.40 o 
  -1  20   5      690.38      714.23     85.56 o 
   0  20   5       73.35       76.91     71.30 o 
   1  20   5       66.28       36.74     66.32 o 
   2  20   5      424.19      505.74     84.29 o 
   3  20   5      155.56      105.57     92.89 o 
   4  20   5       62.27       94.45     92.82 o 
   5  20   5      107.13       60.04     89.44 o 
  -5  21   5       87.74       53.72    111.87 o 
  -4  21   5       49.35       17.83    117.46 o 
  -3  21   5      494.73      579.47    107.43 o 
  -2  21   5      122.79       83.71    121.87 o 
  -1  21   5       87.07       92.07     92.67 o 
   0  21   5       63.39       18.13     88.76 o 
   1  21   5      636.24      530.26     77.82 o 
   2  21   5      140.50      363.93     84.00 o 
   3  21   5       53.85       71.49     80.24 o 
   4  21   5       37.12       76.81     84.69 o 
  -4  22   5        2.86       36.58    106.90 o 
  -3  22   5     1022.16      965.33    125.58 o 
  -2  22   5      932.82      920.15    120.62 o 
  -1  22   5       17.14       19.53    103.06 o 
   0  22   5       81.52      135.21     91.29 o 
   1  22   5       18.31      -71.63     79.92 o 
   2  22   5      266.93      328.07     80.97 o 
   3  22   5      130.62       98.43     94.18 o 
  -3  23   5      512.26      513.48    106.06 o 
  -2  23   5      162.39       58.76    100.80 o 
  -1  23   5      102.76      109.27    119.91 o 
   0  23   5       15.85      121.56     84.65 o 
   1  23   5      198.42      130.90     93.73 o 
   2  23   5      205.38      150.04    101.04 o 
  -1  24   5      150.62       42.92    104.99 o 
   0  24   5       24.15      127.86     88.29 o 
   1  24   5       11.60      -29.60    163.57 o 
 -10   0   6       27.66      -87.94    126.79 o 
  -8   0   6       12.65      136.13    125.88 o 
  -6   0   6     3292.42     3196.62    105.77 o 
  -4   0   6     7232.57     8138.33    158.56 o 
  -2   0   6      447.99      630.83    154.85 o 
   0   0   6      116.72      220.81    101.96 o 
   2   0   6     4569.37     4443.37    115.96 o 
   4   0   6      378.93      425.62     78.62 o 
   6   0   6        6.28       -7.03     84.49 o 
   8   0   6     1218.88     1377.48    134.81 o 
 -10   1   6       87.45      160.01    101.30 o 
  -9   1   6      534.83      628.22    101.16 o 
  -8   1   6       22.99      -17.20     92.98 o 
  -7   1   6     1183.71     1270.25     94.05 o 
  -6   1   6        0.55       17.94     88.33 o 
  -5   1   6      463.89      504.65     88.54 o 
  -3   1   6     1911.98     1769.94    143.46 o 
  -2   1   6     7625.67     8685.29    711.60 o 
  -1   1   6       43.95       45.20     76.20 o 
   0   1   6     3622.21     3582.13     76.74 o 
   1   1   6     8860.13     8662.82     76.33 o 
   2   1   6     3218.18     3340.67     68.55 o 
   3   1   6      569.41      584.47     56.71 o 
   4   1   6       71.07       70.54     57.28 o 
   5   1   6     1122.79     1016.70     54.05 o 
   6   1   6       24.79       37.50     59.91 o 
   7   1   6     1597.24     1512.28     61.01 o 
   8   1   6       62.45       45.47     99.66 o 
   9   1   6      114.00      148.98    137.05 o 
 -10   2   6      277.57      336.80    174.07 o 
  -9   2   6        0.08     -107.49    107.49 o 
  -8   2   6       43.66       86.13     96.41 o 
  -7   2   6       78.63      125.96    103.54 o 
  -6   2   6     1646.91     1591.83    123.92 o 
  -5   2   6       20.32       19.60     86.97 o 
  -3   2   6     2401.84     2536.36    101.31 o 
  -2   2   6      300.33      222.79     70.89 o 
  -1   2   6       85.52       68.02     81.78 o 
   0   2   6     1849.68     1853.18     65.69 o 
   1   2   6       64.03       76.96     57.94 o 
   2   2   6      375.57      342.75     50.87 o 
   3   2   6      765.17      688.82     56.10 o 
   4   2   6     3195.04     3136.82     62.51 o 
   5   2   6        2.18       59.22     51.40 o 
   6   2   6       86.64       78.47     66.48 o 
   7   2   6        0.32      133.40     65.35 o 
   8   2   6      798.55      873.16     99.23 o 
   9   2   6        0.64       78.37     98.37 o 
 -10   3   6       94.31      143.31    104.70 o 
  -9   3   6      182.52      254.93     88.94 o 
  -8   3   6      288.10      212.68    101.74 o 
  -7   3   6      229.93      277.88     86.88 o 
  -6   3   6      271.00      292.40     91.74 o 
  -4   3   6     1453.89     1457.69    123.60 o 
  -3   3   6      880.41      847.95    100.11 o 
  -2   3   6     2951.61     3122.62     93.06 o 
  -1   3   6        1.78      -12.39     73.85 o 
   0   3   6        2.38      -15.06     70.58 o 
   1   3   6     1812.90     1745.62     63.03 o 
   2   3   6     1576.55     1628.51     58.04 o 
   3   3   6     1696.52     1727.29     58.42 o 
   4   3   6      847.93      988.56     59.17 o 
   5   3   6     3510.49     3521.57     68.37 o 
   6   3   6      202.40      283.99     49.26 o 
   7   3   6      152.78      140.80    100.44 o 
   8   3   6       49.44      -39.00     73.26 o 
   9   3   6      203.57      594.54    118.16 o 
 -10   4   6      174.47      174.05    140.99 o 
  -9   4   6       52.45      231.75    105.66 o 
  -8   4   6        0.85       31.44     93.05 o 
  -7   4   6       18.91       30.54     86.62 o 
  -6   4   6      539.69      518.77     94.50 o 
  -4   4   6      611.79      531.59     95.53 o 
  -3   4   6       98.38       97.05     92.85 o 
  -2   4   6     3175.59     3245.97    109.39 o 
  -1   4   6     1004.68      925.98     79.60 o 
   0   4   6      809.86      678.18     88.21 o 
   1   4   6     1000.64     1051.22     70.84 o 
   2   4   6     4842.83     4976.07     85.43 o 
   3   4   6      829.55      715.13     56.42 o 
   4   4   6     4102.38     3979.57     75.51 o 
   5   4   6       27.13      109.61     67.44 o 
   6   4   6        3.63       71.81     67.82 o 
   7   4   6      117.13      177.54     66.89 o 
   8   4   6      672.86      638.63     78.12 o 
   9   4   6      438.76      461.20    119.25 o 
 -10   5   6       14.29      -14.64    127.00 o 
  -9   5   6       12.43       88.79    107.22 o 
  -8   5   6       37.34       65.95     95.20 o 
  -7   5   6      105.40      153.00     74.28 o 
  -6   5   6       13.39      109.16    131.12 o 
  -5   5   6      381.02      391.24    116.55 o 
  -4   5   6     1873.03     2073.77    156.33 o 
  -3   5   6     4111.87     4207.86    111.25 o 
  -2   5   6     3071.68     3328.85    107.58 o 
  -1   5   6      220.92      342.80     80.11 o 
   0   5   6       30.28       -2.13     69.45 o 
   1   5   6     2296.42     2146.98     71.81 o 
   2   5   6     1254.03     1206.54     65.44 o 
   3   5   6        1.49      -70.26     70.26 o 
   4   5   6       11.64       31.64    104.37 o 
   5   5   6      502.20      518.10     61.67 o 
   6   5   6      354.21      394.53     55.76 o 
   7   5   6      243.85      222.56     74.20 o 
   8   5   6       75.81      -55.96    136.09 o 
   9   5   6       51.39      274.75     98.31 o 
 -10   6   6      228.40      179.46    185.85 o 
  -9   6   6      222.87      242.21     91.64 o 
  -8   6   6        0.31       86.37     97.22 o 
  -7   6   6      223.99      198.99     87.94 o 
  -6   6   6      702.36      829.30    129.41 o 
  -5   6   6     2717.15     2776.63     99.15 o 
  -4   6   6     1893.12     1808.38     80.77 o 
  -3   6   6     3352.42     3624.42     94.39 o 
  -2   6   6     7014.94     7325.75    113.65 o 
  -1   6   6      172.88       91.33     63.92 o 
   0   6   6      288.71      294.91     76.58 o 
   1   6   6     3279.54     3489.44     75.63 o 
   2   6   6      119.44       98.15     60.76 o 
   3   6   6     1553.74     1371.21     78.01 o 
   4   6   6     1985.75     1877.45     73.14 o 
   5   6   6      133.29      153.63     53.87 o 
   6   6   6      174.24       65.94     71.16 o 
   7   6   6      835.15      741.82     76.51 o 
   8   6   6      185.47      179.91     78.36 o 
   9   6   6      361.39      184.53     89.19 o 
  -9   7   6        2.29        4.56     90.30 o 
  -8   7   6      156.80      192.29     80.76 o 
  -7   7   6      326.98      510.22     93.76 o 
  -6   7   6      232.17      225.72     88.81 o 
  -5   7   6       33.13       15.43     65.66 o 
  -4   7   6      533.85      500.91     75.69 o 
  -3   7   6     1487.35     1443.87     85.96 o 
  -2   7   6        2.34        9.06     56.77 o 
  -1   7   6     1241.08     1155.10     72.16 o 
   0   7   6     1492.85     1599.85     78.19 o 
   1   7   6     4919.42     4774.58     76.01 o 
   2   7   6     2826.30     2796.10     66.91 o 
   3   7   6      810.23      727.85     77.43 o 
   4   7   6      792.66      876.29     70.88 o 
   5   7   6      681.25      643.38     69.80 o 
   6   7   6      210.81      277.32     64.30 o 
   7   7   6       84.31      185.52     75.92 o 
   8   7   6      288.13      294.50     86.38 o 
  -9   8   6       70.87       57.66     96.41 o 
  -8   8   6        4.83       31.46     84.76 o 
  -7   8   6     1296.45     1240.32     96.58 o 
  -6   8   6      231.85      301.64     84.64 o 
  -5   8   6      273.12      339.23     78.38 o 
  -4   8   6      187.82      146.74     76.27 o 
  -3   8   6       66.38       47.24     80.62 o 
  -2   8   6     3173.61     3168.32     77.62 o 
  -1   8   6     6409.84     6199.46    100.48 o 
   0   8   6     1195.86     1188.52     74.66 o 
   1   8   6      488.64      557.06     68.82 o 
   2   8   6     1891.67     1804.86     70.26 o 
   3   8   6     1826.70     1863.78     71.57 o 
   4   8   6     1013.02      990.54     64.92 o 
   5   8   6      892.81      900.50     84.17 o 
   6   8   6      244.69      185.09     82.91 o 
   7   8   6      255.93      332.43     72.11 o 
   8   8   6      393.79     1036.57    325.79 o 
  -9   9   6      247.91      296.36     99.97 o 
  -8   9   6      422.20      325.24     83.05 o 
  -7   9   6      136.52      152.60     81.97 o 
  -6   9   6        2.86       13.80     74.99 o 
  -5   9   6      308.39      256.33     77.40 o 
  -4   9   6      231.88      275.91     76.93 o 
  -3   9   6     1586.21     1600.88     83.79 o 
  -2   9   6       12.53       10.94     67.77 o 
  -1   9   6        3.10       80.06     69.51 o 
   0   9   6      229.11      264.91     61.96 o 
   1   9   6      507.93      403.66     63.65 o 
   2   9   6      146.28      148.87     51.94 o 
   3   9   6      720.47      766.43     55.71 o 
   4   9   6       60.25       54.47     61.44 o 
   5   9   6     2533.47     2456.12     69.45 o 
   6   9   6      334.58      403.91     66.20 o 
   7   9   6       72.96      147.78     73.59 o 
   8   9   6       19.95       28.70     94.14 o 
  -9  10   6       71.05       69.40     94.91 o 
  -8  10   6       86.51      129.44    126.37 o 
  -7  10   6      177.69      284.02    138.10 o 
  -6  10   6        9.34       50.29     76.98 o 
  -5  10   6        4.93      -32.48     65.51 o 
  -4  10   6        8.42      -38.43     79.57 o 
  -3  10   6        9.73        3.86     80.10 o 
  -2  10   6     2225.24     2244.32     57.27 o 
  -1  10   6     3430.73     3308.37     72.54 o 
   0  10   6       54.17      140.43     72.21 o 
   1  10   6      142.59      129.67     75.06 o 
   2  10   6       76.59      132.68     60.93 o 
   3  10   6      821.73      812.82     62.98 o 
   4  10   6     1279.67     1249.69     71.21 o 
   5  10   6     1107.59     1059.34     89.08 o 
   6  10   6       98.54       90.46     79.75 o 
   7  10   6      265.86      256.72     83.93 o 
   8  10   6       67.56       61.13     84.87 o 
  -9  11   6        3.79      -23.73    113.15 o 
  -8  11   6     1609.73     1554.17     92.16 o 
  -7  11   6      142.00       45.55    100.50 o 
  -6  11   6       37.80      124.17     78.05 o 
  -5  11   6      196.85      264.26     76.10 o 
  -4  11   6      478.94      453.78     69.35 o 
  -3  11   6       37.13       42.21     66.91 o 
  -2  11   6     2268.47     2341.70     62.75 o 
  -1  11   6      479.33      416.78     63.68 o 
   0  11   6       86.08      118.44     69.89 o 
   1  11   6       67.19       29.40     61.62 o 
   2  11   6     3532.90     3235.48    108.50 o 
   3  11   6      149.81      166.85     62.97 o 
   4  11   6       44.22       41.32     50.16 o 
   5  11   6       71.71       47.49     66.67 o 
   6  11   6      646.91      691.28     65.54 o 
   7  11   6      112.62      225.48     78.07 o 
   8  11   6       43.18       57.90     85.48 o 
  -8  12   6      299.78      197.68     94.72 o 
  -7  12   6      424.19      507.73     81.02 o 
  -6  12   6        2.41        7.44     66.77 o 
  -5  12   6      169.19      166.16     73.97 o 
  -4  12   6      246.97      244.04     75.76 o 
  -3  12   6      288.63      270.12     68.45 o 
  -2  12   6        0.79       57.40     63.89 o 
  -1  12   6     7413.58     7123.11     85.58 o 
   0  12   6       35.50       45.44     72.94 o 
   1  12   6       84.86      168.24     72.59 o 
   2  12   6      816.66      781.20     63.28 o 
   3  12   6      858.20      839.33     73.56 o 
   4  12   6        0.82      -29.45     71.56 o 
   5  12   6      317.11      346.78     74.59 o 
   6  12   6        7.12      154.48     78.74 o 
   7  12   6      287.26      382.19     85.93 o 
   8  12   6      330.41      392.42     85.05 o 
  -8  13   6      362.82      387.92     95.66 o 
  -7  13   6      152.84      178.22     87.24 o 
  -6  13   6      200.35      277.06     87.16 o 
  -5  13   6      461.94      559.12     75.53 o 
  -4  13   6     1436.69     1425.76     77.34 o 
  -3  13   6      137.76      175.72     76.68 o 
  -2  13   6      450.47      497.89     66.75 o 
  -1  13   6      307.93      374.95     65.49 o 
   0  13   6     2183.80     2141.45     75.32 o 
   1  13   6      331.66      350.54     63.67 o 
   2  13   6      988.84     1058.76     66.29 o 
   3  13   6       25.84       28.83     59.69 o 
   4  13   6      208.70      176.15     91.37 o 
   5  13   6       10.41       90.97     62.55 o 
   6  13   6      227.03      330.89     94.85 o 
   7  13   6        2.46      113.57     82.33 o 
  -8  14   6      137.72       89.80     88.04 o 
  -7  14   6       72.72       80.38     89.14 o 
  -6  14   6      431.26      407.53     76.85 o 
  -5  14   6      485.33      493.56     78.34 o 
  -4  14   6        3.31      -62.13     76.49 o 
  -3  14   6       88.99       79.93     74.03 o 
  -2  14   6       36.90       70.72     56.17 o 
  -1  14   6     1754.11     1712.01     68.23 o 
   0  14   6     2158.99     2255.16     66.37 o 
   1  14   6        2.30       19.81     69.82 o 
   2  14   6       25.31       79.33     70.11 o 
   3  14   6     1012.38      990.88     62.67 o 
   4  14   6       71.80       35.79     64.27 o 
   5  14   6       51.41       51.58     78.87 o 
   6  14   6       11.78       46.29     76.08 o 
   7  14   6        6.21       17.31     82.91 o 
  -8  15   6      192.72      335.94     94.73 o 
  -7  15   6       21.51      129.99     91.21 o 
  -6  15   6        0.41      -28.47     72.84 o 
  -5  15   6        6.82       47.10     76.86 o 
  -4  15   6     1583.86     1617.21     84.39 o 
  -3  15   6      622.44      672.99     75.88 o 
  -2  15   6      441.19      471.93     72.14 o 
  -1  15   6        1.42      -23.05     64.00 o 
   0  15   6     1350.54     1354.42     74.43 o 
   1  15   6       41.58       -4.71     60.93 o 
   2  15   6      610.38      658.84     70.68 o 
   3  15   6      127.76      136.82     72.28 o 
   4  15   6      630.27      562.62     67.43 o 
   5  15   6        2.24       25.84     62.10 o 
   6  15   6       25.27      101.69     71.41 o 
   7  15   6        1.57      -67.98     67.98 o 
  -7  16   6       36.22       -6.78    104.42 o 
  -6  16   6      120.82      162.07     80.04 o 
  -5  16   6      840.02      925.33     72.88 o 
  -4  16   6       11.00       29.51     75.91 o 
  -3  16   6      562.39      607.30     90.77 o 
  -2  16   6        1.71      110.30     73.18 o 
  -1  16   6     1015.64     1002.37     58.57 o 
   0  16   6      428.93      386.83     61.95 o 
   1  16   6       11.38       73.03     74.62 o 
   2  16   6        0.20      -20.19     58.95 o 
   3  16   6     2193.99     2275.45     89.17 o 
   4  16   6      511.14      476.67     62.36 o 
   5  16   6       17.00       37.36     60.51 o 
   6  16   6      527.00      576.86     73.03 o 
  -7  17   6        0.05       55.36    108.80 o 
  -6  17   6       58.40      -14.80     94.40 o 
  -5  17   6        1.10        0.76     75.56 o 
  -4  17   6     1095.20     1055.20     70.81 o 
  -3  17   6       63.49      107.93     67.55 o 
  -2  17   6      187.92      252.32     75.77 o 
  -1  17   6      296.21      328.28     99.85 o 
   0  17   6      313.22      298.66     76.00 o 
   1  17   6      164.55      189.94     92.59 o 
   2  17   6     1397.66     1457.55     94.24 o 
   3  17   6       72.75      102.48     64.78 o 
   4  17   6      266.21      298.36     69.02 o 
   5  17   6       47.95       74.29     62.47 o 
   6  17   6      645.13      644.20     85.47 o 
  -6  18   6       49.62      107.30     95.90 o 
  -5  18   6      401.34      497.35     89.00 o 
  -4  18   6       14.03        6.62     83.12 o 
  -3  18   6      690.62      968.69    150.61 o 
  -2  18   6      136.88      246.90    122.33 o 
  -1  18   6      606.38      627.31     66.68 o 
   0  18   6        0.77      -15.76     68.73 o 
   1  18   6        4.90       38.42     76.39 o 
   2  18   6       12.85      112.89     77.74 o 
   3  18   6      758.08      820.52     79.88 o 
   4  18   6      147.82      149.52     74.26 o 
   5  18   6      142.06       88.40     77.10 o 
   6  18   6       23.65       93.99     82.00 o 
  -6  19   6        6.30       18.28    102.22 o 
  -5  19   6       24.31      110.78     92.31 o 
  -4  19   6      930.22      981.87     93.73 o 
  -3  19   6        5.73       31.20     97.33 o 
  -2  19   6      275.38      241.88    102.19 o 
  -1  19   6      677.76      599.89     78.13 o 
   0  19   6      229.13      332.00     76.47 o 
   1  19   6       34.02      105.61     82.69 o 
   2  19   6      188.00      190.56     81.77 o 
   3  19   6      394.79      506.21     80.08 o 
   4  19   6        4.50       14.61     70.91 o 
   5  19   6        5.23      109.10     84.57 o 
  -5  20   6       50.27        4.60    106.63 o 
  -4  20   6       29.72       51.79     96.01 o 
  -3  20   6       28.67        6.21    102.48 o 
  -2  20   6       37.71      223.86    104.51 o 
  -1  20   6      323.89      327.54     87.19 o 
   0  20   6      624.51      538.84     77.26 o 
   1  20   6       36.20      135.67     81.21 o 
   2  20   6       75.23       33.04     83.79 o 
   3  20   6       15.24       93.54     91.11 o 
   4  20   6      171.28      213.77     83.56 o 
   5  20   6      213.22      304.76    118.09 o 
  -5  21   6       65.43      163.91    107.47 o 
  -4  21   6      209.82      150.25    103.15 o 
  -3  21   6      433.38      417.76    120.66 o 
  -2  21   6      438.20      457.10    117.96 o 
  -1  21   6        1.29       16.52     77.24 o 
   0  21   6      402.87      435.73     75.95 o 
   1  21   6       83.12      126.48     78.59 o 
   2  21   6       78.73       85.49     85.73 o 
   3  21   6        0.43       37.65     94.54 o 
   4  21   6        1.50       16.47     77.40 o 
  -4  22   6       14.40       94.33    137.49 o 
  -3  22   6       10.44       10.61    101.71 o 
  -2  22   6      111.07      163.31     97.04 o 
  -1  22   6      425.42      342.67    115.54 o 
   0  22   6        9.81       37.37     73.09 o 
   1  22   6       52.40      193.08     91.04 o 
   2  22   6      125.32      227.05     95.10 o 
   3  22   6       87.52      -49.63     97.39 o 
  -3  23   6      277.20      273.00    130.52 o 
  -2  23   6      261.98      100.41    126.24 o 
  -1  23   6        2.44      143.18    100.60 o 
   0  23   6        1.38       72.65     85.03 o 
   1  23   6      145.46      133.37    101.16 o 
   2  23   6      257.63      202.16     90.57 o 
   0  24   6       86.19      138.98    132.29 o 
  -9   0   7      497.44      648.66    152.35 o 
  -7   0   7     1792.82     1819.31    126.10 o 
  -5   0   7      298.26      213.84    118.49 o 
  -3   0   7     3843.43     3662.27    148.28 o 
  -1   0   7       43.71       60.03    109.39 o 
   1   0   7     6885.56     6957.39    134.72 o 
   3   0   7     4522.99     4372.19     83.10 o 
   5   0   7     1107.84     1196.57     88.64 o 
   7   0   7       80.43       31.05    121.89 o 
   9   0   7       45.24     -105.19    131.73 o 
 -10   1   7       26.40       62.71    192.03 o 
  -9   1   7       71.16       60.28    103.51 o 
  -8   1   7      763.94      787.62    136.06 o 
  -7   1   7        0.08       51.74     87.71 o 
  -6   1   7     1984.66     1960.12     94.34 o 
  -5   1   7      203.60      290.93     87.40 o 
  -4   1   7     1991.81      -17.11     88.08 o 
  -3   1   7      142.12      159.41     97.05 o 
  -2   1   7     6241.44     6049.85    193.88 o 
  -1   1   7     1277.88     1277.64     79.45 o 
   0   1   7      212.27      219.87     58.17 o 
   1   1   7      681.60      667.05     50.90 o 
   2   1   7     4970.11     4756.47     67.34 o 
   3   1   7      533.40      608.39     60.17 o 
   4   1   7        1.55        4.54     53.71 o 
   5   1   7      341.33      404.67     52.28 o 
   6   1   7     1207.47     1148.78     81.63 o 
   7   1   7       52.40      122.50     87.44 o 
   8   1   7       65.06      169.98    100.36 o 
   9   1   7       79.23      153.28    192.25 o 
 -10   2   7       35.70      101.80    125.96 o 
  -9   2   7      225.32      186.52    133.93 o 
  -8   2   7      211.29      137.33    100.65 o 
  -7   2   7      438.87      478.69     88.68 o 
  -6   2   7      419.21      521.05    109.19 o 
  -4   2   7       36.74       88.95     94.52 o 
  -3   2   7      625.26      661.23     78.47 o 
  -2   2   7     2064.08     2000.82     89.16 o 
  -1   2   7    24155.50    23128.13    315.87 o 
   0   2   7     1610.03     1689.52     67.87 o 
   1   2   7       62.32       89.28     50.96 o 
   2   2   7      604.53      651.89     59.50 o 
   3   2   7     1589.14     1592.41     52.27 o 
   4   2   7     2808.51     2826.32     58.10 o 
   5   2   7     2873.67     2825.56     65.28 o 
   6   2   7       24.73       26.84     53.88 o 
   7   2   7      241.93      211.29     60.00 o 
   8   2   7       69.84      214.78     88.16 o 
   9   2   7      390.17      493.13    141.04 o 
 -10   3   7        0.06      128.23    114.94 o 
  -9   3   7      270.63      258.61    102.65 o 
  -8   3   7      670.30      747.33    106.12 o 
  -7   3   7      124.69      234.46     87.11 o 
  -6   3   7      416.08      446.26    131.68 o 
  -5   3   7       19.11      -92.06    123.77 o 
  -4   3   7      407.58      280.03     91.08 o 
  -3   3   7      313.61      346.93     97.95 o 
  -2   3   7       89.86      103.22     95.13 o 
  -1   3   7     4224.43     4290.99     86.26 o 
   0   3   7     3102.97     3111.49     71.37 o 
   1   3   7      739.94      813.09     60.52 o 
   2   3   7    18180.25    18466.56    227.82 o 
   3   3   7     1837.54     1778.14     53.31 o 
   4   3   7        3.54       37.19     53.45 o 
   5   3   7      134.27      119.28     97.69 o 
   6   3   7     2096.69     1921.41     72.97 o 
   7   3   7      927.36      826.52     69.21 o 
   8   3   7      430.10      461.25    114.73 o 
   9   3   7       17.40       59.69    105.07 o 
 -10   4   7       89.90      165.47    121.61 o 
  -9   4   7      186.80      225.44    109.30 o 
  -8   4   7      115.71       59.32     94.65 o 
  -7   4   7      108.05      265.73     88.88 o 
  -6   4   7       12.41      -26.03    131.07 o 
  -5   4   7     1245.88     1067.54     94.18 o 
  -4   4   7       99.66      148.22     86.69 o 
  -3   4   7        0.12        9.14     78.88 o 
  -2   4   7      192.00      212.10     79.55 o 
  -1   4   7       72.52       82.60     86.00 o 
   0   4   7       51.00       44.10     74.19 o 
   1   4   7     2256.91     2178.20     69.59 o 
   2   4   7      525.32      625.33     62.56 o 
   3   4   7      383.25      404.62     60.07 o 
   4   4   7      541.92      576.55     62.43 o 
   5   4   7      217.41      281.03     60.34 o 
   6   4   7      182.76      257.85     55.90 o 
   7   4   7      672.46      733.48     87.63 o 
   8   4   7      266.27      264.71     90.75 o 
   9   4   7      632.37      741.70     95.23 o 
 -10   5   7       10.88      147.32    102.14 o 
  -9   5   7       32.21      -19.45     90.13 o 
  -8   5   7      460.03      441.86     94.68 o 
  -7   5   7       90.37       95.23     98.40 o 
  -6   5   7        4.71       45.18    131.53 o 
  -5   5   7      279.53      287.88     91.68 o 
  -4   5   7       68.34       64.74     77.14 o 
  -3   5   7      224.78      303.89     99.83 o 
  -2   5   7     1424.10     1423.16     95.14 o 
  -1   5   7     8961.17     9210.95    105.30 o 
   0   5   7     7734.09     7765.34     95.44 o 
   1   5   7       57.19       -4.97     73.92 o 
   2   5   7     3515.71     3442.93     87.38 o 
   3   5   7      541.35      590.26     54.34 o 
   4   5   7      370.58      361.35     62.41 o 
   5   5   7      117.47      125.07     58.80 o 
   6   5   7     1354.62     1435.26     71.90 o 
   7   5   7      521.72      624.33     77.56 o 
   8   5   7      162.19      237.03     87.80 o 
  -9   6   7        1.72       56.37     88.48 o 
  -8   6   7        8.73      -40.32     79.45 o 
  -7   6   7      113.75      180.38     71.75 o 
  -6   6   7       47.06       75.18     76.63 o 
  -5   6   7     1350.01     1230.69     95.49 o 
  -4   6   7      421.17      413.60     94.29 o 
  -3   6   7      213.33      199.42    100.90 o 
  -2   6   7      358.05      376.38     89.72 o 
  -1   6   7     4024.17     4017.28     83.43 o 
   0   6   7      595.61      524.63     65.14 o 
   1   6   7     2818.94     2908.53     86.69 o 
   2   6   7      260.08      381.94     70.57 o 
   3   6   7     2953.70     2923.07     69.00 o 
   4   6   7     2502.90     2426.28     76.89 o 
   5   6   7     1776.58     1728.29     79.55 o 
   6   6   7       23.15       91.13     64.27 o 
   7   6   7      153.65      170.03    107.27 o 
   8   6   7      198.78      293.35     81.08 o 
  -9   7   7      167.77      161.87     80.45 o 
  -8   7   7       36.17      121.79     84.61 o 
  -7   7   7      173.20      190.58     76.71 o 
  -6   7   7       11.31        0.70     93.14 o 
  -5   7   7        8.00      106.51    102.18 o 
  -4   7   7     3318.87     3324.27    121.33 o 
  -3   7   7     2778.33     2752.13     81.61 o 
  -2   7   7      275.43      327.87     83.47 o 
  -1   7   7      362.64      393.79     59.89 o 
   0   7   7      745.72      709.03     73.79 o 
   1   7   7     2522.04     2482.36     74.06 o 
   2   7   7     4247.47     4194.60    114.82 o 
   3   7   7     1210.96     1223.76     61.27 o 
   4   7   7       45.52      102.77     56.44 o 
   5   7   7       24.14       37.58     91.59 o 
   6   7   7     1139.78     1121.68     77.32 o 
   7   7   7      603.83      612.11     85.47 o 
   8   7   7      182.22      181.96     85.99 o 
  -9   8   7      310.10      333.48     88.93 o 
  -8   8   7      133.16      172.68     81.95 o 
  -7   8   7        7.44      111.59     69.63 o 
  -6   8   7       61.51      139.32    105.77 o 
  -5   8   7       24.15       98.36     76.85 o 
  -4   8   7     1998.54     1965.51     89.74 o 
  -3   8   7     1116.05     1152.74     88.38 o 
  -2   8   7      637.82      663.49     66.68 o 
  -1   8   7      209.18      183.61     64.44 o 
   0   8   7     5573.12     5481.38     69.72 o 
   1   8   7      310.97      410.52     62.54 o 
   2   8   7        2.99       67.05     50.96 o 
   3   8   7     2039.83     2011.87     66.17 o 
   4   8   7       52.72       71.84     61.55 o 
   5   8   7      193.71      163.51     60.53 o 
   6   8   7       93.64      149.35     74.05 o 
   7   8   7        2.88       94.37     80.77 o 
   8   8   7       99.24      164.79     92.61 o 
  -9   9   7       15.23        8.70    122.54 o 
  -8   9   7      110.30      254.92    178.16 o 
  -7   9   7      900.31      878.51    154.99 o 
  -6   9   7       10.95       94.70     99.76 o 
  -5   9   7      232.06      189.68     67.24 o 
  -4   9   7       88.22      119.77     81.68 o 
  -3   9   7     1538.26     1547.12     88.58 o 
  -2   9   7     1899.22     1920.05     80.72 o 
  -1   9   7      639.99      601.85     63.02 o 
   0   9   7        9.43       50.24     72.15 o 
   1   9   7      130.10      161.07     59.69 o 
   2   9   7      112.32      171.27     52.83 o 
   3   9   7     1060.99     1040.46     63.51 o 
   4   9   7      131.87      149.50     97.89 o 
   5   9   7      370.82      335.74     64.13 o 
   6   9   7       37.60      139.89     79.16 o 
   7   9   7      332.34      401.43     74.27 o 
   8   9   7       82.86      -62.81     88.55 o 
  -9  10   7      193.39      213.49    125.00 o 
  -8  10   7      258.18      218.14     84.28 o 
  -7  10   7       11.26       38.46    100.62 o 
  -6  10   7     1033.56     1114.98     80.17 o 
  -5  10   7      549.67      513.58     69.08 o 
  -4  10   7      436.34      471.98     70.88 o 
  -3  10   7      506.37      536.15     86.41 o 
  -2  10   7     1647.49     1680.67     67.77 o 
  -1  10   7      706.75      680.36     65.02 o 
   0  10   7     2337.01     2287.37     61.39 o 
   1  10   7      903.98      879.49     54.98 o 
   2  10   7      405.80      484.60     63.52 o 
   3  10   7      288.70      351.68     56.15 o 
   4  10   7      142.35      207.70     55.09 o 
   5  10   7      375.15      406.06     72.56 o 
   6  10   7      172.09      210.39     62.93 o 
   7  10   7      117.19      247.37     93.21 o 
   8  10   7      280.74      276.16     87.66 o 
  -9  11   7      301.24      392.38     89.10 o 
  -8  11   7       37.75      106.30     91.50 o 
  -7  11   7      509.47      503.39    122.15 o 
  -6  11   7       52.60       72.75     77.52 o 
  -5  11   7      622.15      701.23     66.06 o 
  -4  11   7      105.27      187.81     70.96 o 
  -3  11   7     4768.00     4757.91     99.52 o 
  -2  11   7      141.05      153.52     75.22 o 
  -1  11   7      485.27      462.73     75.17 o 
   0  11   7      366.93      385.79     72.51 o 
   1  11   7     3793.28     3670.78     64.34 o 
   2  11   7      251.35      201.24     70.78 o 
   3  11   7      109.69      155.98     67.09 o 
   4  11   7      185.34      171.26     69.98 o 
   5  11   7      325.79      401.06    128.41 o 
   6  11   7       11.33      139.48     82.72 o 
   7  11   7      801.99      847.19    115.36 o 
   8  11   7       17.29       31.42     97.25 o 
  -8  12   7      440.45      457.01     95.59 o 
  -7  12   7        1.55        9.74     88.01 o 
  -6  12   7      602.76      639.76     80.63 o 
  -5  12   7       32.28       62.05     68.66 o 
  -4  12   7       93.75      180.98     79.68 o 
  -3  12   7       27.46       25.95     83.46 o 
  -2  12   7      185.43      210.22     80.04 o 
  -1  12   7     1901.70     1864.47     70.32 o 
   0  12   7     1441.52     1389.28     75.69 o 
   1  12   7      231.66      236.79     72.42 o 
   2  12   7      455.13      577.98     61.37 o 
   3  12   7      637.66      542.25     70.63 o 
   4  12   7     1145.30     1152.68     57.68 o 
   5  12   7       40.25      100.70    103.03 o 
   6  12   7       80.47      170.62     80.11 o 
   7  12   7      131.32      151.70     76.87 o 
  -8  13   7      196.22       47.88     96.15 o 
  -7  13   7      250.15      285.69     83.39 o 
  -6  13   7      134.21      104.16     90.44 o 
  -5  13   7       17.80       58.99     79.98 o 
  -4  13   7      137.93      193.78     80.75 o 
  -3  13   7     3217.25     3212.69     90.27 o 
  -2  13   7        2.29       75.77     77.66 o 
  -1  13   7      114.22      187.18     76.01 o 
   0  13   7      236.24      190.63     74.37 o 
   1  13   7      353.17      374.34     61.16 o 
   2  13   7       57.44       55.91     61.15 o 
   3  13   7      242.16      349.60     53.83 o 
   4  13   7       18.08       49.06     67.11 o 
   5  13   7      458.89      451.44     63.45 o 
   6  13   7       34.91       41.01     67.76 o 
   7  13   7       76.89       75.76     81.47 o 
  -8  14   7       15.51      -41.87     89.69 o 
  -7  14   7       45.94       76.48     84.69 o 
  -6  14   7      229.70      327.97     91.77 o 
  -5  14   7       92.34      124.25     80.27 o 
  -4  14   7     1031.18     1023.19     71.65 o 
  -3  14   7      266.70      266.97     76.78 o 
  -2  14   7     1475.11     1558.12     76.25 o 
  -1  14   7      618.73      636.57     73.77 o 
   0  14   7     1553.07     1418.80     65.10 o 
   1  14   7      315.29      343.53     62.23 o 
   2  14   7      379.06      401.36     54.74 o 
   3  14   7       85.92       94.38     58.66 o 
   4  14   7     1869.55     1897.97     66.27 o 
   5  14   7       16.24       12.43     65.84 o 
   6  14   7        0.66      -12.31     82.72 o 
   7  14   7      110.79       90.06     90.25 o 
  -8  15   7       20.91       -3.65    167.06 o 
  -7  15   7      261.07      115.55     94.52 o 
  -6  15   7      108.60      148.94     87.48 o 
  -5  15   7        5.22      -10.45     81.90 o 
  -4  15   7       64.88      120.05     79.39 o 
  -3  15   7     3068.08     2866.21     96.77 o 
  -2  15   7       49.54      123.57     68.39 o 
  -1  15   7        3.37        1.68     61.21 o 
   0  15   7      377.82      389.77     74.40 o 
   1  15   7      930.72     1053.52     56.10 o 
   2  15   7        3.07       10.41     63.98 o 
   3  15   7     2872.76     2930.87     78.31 o 
   4  15   7      167.27      235.97     67.63 o 
   5  15   7      174.43      267.90     55.30 o 
   6  15   7       32.60       14.22     87.25 o 
   7  15   7      328.17      363.64     90.51 o 
  -7  16   7       59.76       24.93    102.59 o 
  -6  16   7      699.81      779.59     84.22 o 
  -5  16   7       43.97       79.44     83.57 o 
  -4  16   7      641.71      697.81    111.55 o 
  -3  16   7      211.39      193.63     90.81 o 
  -2  16   7      561.12      490.90     62.23 o 
  -1  16   7        9.96      -39.39     91.81 o 
   0  16   7      253.04      332.90     70.94 o 
   1  16   7       83.27      120.46     64.60 o 
   2  16   7      176.78      295.41     71.45 o 
   3  16   7       22.74      106.99     67.96 o 
   4  16   7      944.31      926.57     70.71 o 
   5  16   7       37.91      120.11     65.66 o 
   6  16   7        7.84       57.60     85.84 o 
  -7  17   7       83.06      107.03    109.04 o 
  -6  17   7       48.99       42.60     96.61 o 
  -5  17   7        3.69      -68.60     79.51 o 
  -4  17   7       65.17      143.02     84.53 o 
  -3  17   7      239.71      242.93     97.06 o 
  -2  17   7      158.83      171.81     60.49 o 
  -1  17   7       17.92      135.75     57.99 o 
   0  17   7       21.76       82.16     66.45 o 
   1  17   7      816.26      840.67     76.46 o 
   2  17   7        0.65      -73.14     78.45 o 
   3  17   7      209.37      181.74     68.66 o 
   4  17   7      271.23      290.34     60.54 o 
   5  17   7       31.95       97.30     72.50 o 
   6  17   7        1.33       40.26     81.65 o 
  -6  18   7      271.33      401.72    108.08 o 
  -5  18   7      184.52      229.48     89.06 o 
  -4  18   7      355.61      622.29    145.43 o 
  -3  18   7      103.82       39.51     97.75 o 
  -2  18   7       17.13       -4.02     94.78 o 
  -1  18   7       75.01       85.89     68.62 o 
   0  18   7      681.38      705.98     67.51 o 
   1  18   7       87.12       68.01     79.68 o 
   2  18   7       17.67       43.11     69.98 o 
   3  18   7       46.40       18.22     58.63 o 
   4  18   7      275.50      172.44     72.53 o 
   5  18   7       33.06        1.66     79.11 o 
  -6  19   7        0.68       20.28    109.80 o 
  -5  19   7      319.22      355.30     97.92 o 
  -4  19   7      109.88       33.35    104.71 o 
  -3  19   7      235.83      267.80     99.90 o 
  -2  19   7      217.03      298.73     99.69 o 
  -1  19   7      477.43      443.33     69.47 o 
   0  19   7       22.09       51.54    116.67 o 
   1  19   7     1162.56     1123.74     73.27 o 
   2  19   7       54.25       85.72    110.39 o 
   3  19   7      204.06      187.01     66.19 o 
   4  19   7       77.41      197.08     81.31 o 
   5  19   7        9.17       31.38     81.71 o 
  -5  20   7      149.95       48.51    108.52 o 
  -4  20   7       54.76       70.73     98.17 o 
  -3  20   7      152.78      243.74    117.17 o 
  -2  20   7        2.55       64.00     97.00 o 
  -1  20   7       57.80      120.84     74.09 o 
   0  20   7      845.79      819.90     88.99 o 
   1  20   7        7.39       47.16     89.93 o 
   2  20   7      164.06      271.62     83.35 o 
   3  20   7       45.94      197.91     68.91 o 
   4  20   7       63.37      143.42     76.99 o 
  -5  21   7        1.86       57.75    111.11 o 
  -4  21   7      145.09      156.42    125.70 o 
  -3  21   7       39.94      -22.01    103.39 o 
  -2  21   7      133.87       75.88    109.24 o 
  -1  21   7       28.67       43.47     80.23 o 
   0  21   7        9.80       72.76     90.30 o 
   1  21   7      227.20      219.38     90.14 o 
   2  21   7      134.86      178.79     86.82 o 
   3  21   7        6.87      -50.83     84.45 o 
   4  21   7        7.73       42.38    180.20 o 
  -4  22   7        2.92      -62.84    186.25 o 
  -3  22   7       44.28      -21.05    134.78 o 
  -2  22   7      176.92      235.95    126.64 o 
  -1  22   7       61.05      129.67     89.64 o 
   0  22   7      159.31      220.16     88.35 o 
   1  22   7        4.75       51.97     92.66 o 
   2  22   7        2.63       45.08     97.10 o 
   3  22   7      140.46      259.40     85.90 o 
  -3  23   7      106.23      146.30    193.79 o 
  -2  23   7      240.68      351.39    110.04 o 
  -1  23   7       37.73       40.36    125.19 o 
   0  23   7        8.09      129.29     97.86 o 
   1  23   7      159.31      114.17    100.91 o 
 -10   0   8      111.69      256.45    177.74 o 
  -8   0   8     1104.07      951.27    130.34 o 
  -6   0   8      619.02      730.50    124.99 o 
  -4   0   8      136.94       94.00    129.24 o 
  -2   0   8      122.03       84.85     97.76 o 
   0   0   8    38536.61    38144.82    481.53 o 
   2   0   8      735.18      710.30     85.38 o 
   4   0   8     4234.44     4304.82     99.64 o 
   6   0   8      200.56      157.66     73.56 o 
   8   0   8      290.14      287.77    155.00 o 
 -10   1   8       64.88      138.40    114.97 o 
  -9   1   8       73.83       73.83    109.59 o 
  -8   1   8        0.39      142.03     94.90 o 
  -7   1   8       23.30       85.77     92.34 o 
  -6   1   8        0.49       64.16     86.98 o 
  -5   1   8        0.66       44.32     86.46 o 
  -4   1   8      162.57      139.12     90.98 o 
  -3   1   8     1274.12     1233.55     91.46 o 
  -2   1   8       45.06       56.19     75.79 o 
  -1   1   8     4119.04     4221.10     81.96 o 
   0   1   8    10214.09    10964.13    187.14 o 
   1   1   8     4997.25     5019.22     75.34 o 
   2   1   8      239.31      335.61     59.15 o 
   3   1   8     3459.76     3339.61     54.30 o 
   4   1   8      274.24      351.67     55.93 o 
   5   1   8     1332.87     1363.45     58.16 o 
   6   1   8       85.14      100.06     59.53 o 
   7   1   8     1817.13     1757.67     77.36 o 
   8   1   8       11.73      218.78     97.98 o 
 -10   2   8      158.51      198.05    119.99 o 
  -9   2   8      355.14      264.57    110.73 o 
  -8   2   8      270.59      289.81     81.89 o 
  -7   2   8       15.64       27.72     91.45 o 
  -6   2   8       45.54      124.80    122.43 o 
  -5   2   8      379.47      324.34    122.53 o 
  -4   2   8     2377.18     2160.00    594.39 o 
  -3   2   8      678.69      657.21     81.17 o 
  -2   2   8       65.75       50.89     83.56 o 
  -1   2   8      241.87      275.61     70.43 o 
   0   2   8    34880.84    34473.29    414.87 o 
   1   2   8       93.61      107.00     56.72 o 
   2   2   8      510.79      570.69     54.41 o 
   3   2   8      294.13      368.88     52.06 o 
   4   2   8     1382.17     1308.03     63.12 o 
   5   2   8      215.17      211.44     58.53 o 
   6   2   8     2169.70     2254.64    148.67 o 
   7   2   8      274.60      221.31     60.97 o 
   8   2   8      322.11      353.25     70.02 o 
 -10   3   8        3.34       52.76    121.51 o 
  -9   3   8       39.20       85.06    102.01 o 
  -8   3   8       63.76       21.21     91.52 o 
  -7   3   8      634.01      675.23     91.95 o 
  -6   3   8       20.89       74.98     86.56 o 
  -5   3   8      276.61      167.31     95.77 o 
  -4   3   8      494.20      482.99     75.37 o 
  -3   3   8     8147.57     8303.27    163.12 o 
  -2   3   8     2017.14     2100.86     99.58 o 
  -1   3   8      753.09      658.83     63.14 o 
   0   3   8      303.79      287.37     56.94 o 
   1   3   8     2397.40     2388.70     67.72 o 
   2   3   8       72.45      167.52     60.35 o 
   3   3   8     1920.48     1868.43     51.71 o 
   4   3   8       15.69        8.50     50.64 o 
   5   3   8      316.83      371.32     64.56 o 
   6   3   8      127.22       60.32     60.54 o 
   7   3   8      480.86      529.57     73.96 o 
   8   3   8       23.92      -53.84     71.61 o 
 -10   4   8       70.29      120.37     90.42 o 
  -9   4   8       93.07      182.74     84.70 o 
  -8   4   8      980.17      861.44     78.97 o 
  -7   4   8       25.45       77.75     89.06 o 
  -6   4   8      103.89      261.78    127.77 o 
  -5   4   8     1242.61     1242.44     93.60 o 
  -4   4   8     1741.62     1588.84     86.60 o 
  -3   4   8      901.39      837.55     81.86 o 
  -2   4   8      823.11      731.83     89.30 o 
  -1   4   8     2228.91     2187.39     79.54 o 
   0   4   8     1933.27     1860.15     61.44 o 
   1   4   8     2153.61     2191.01     53.30 o 
   2   4   8     1551.19     1590.62     56.99 o 
   3   4   8        0.42        8.73     53.08 o 
   4   4   8     2173.55     2063.90     66.91 o 
   5   4   8      811.79      974.12     67.56 o 
   6   4   8      105.61       56.25     62.16 o 
   7   4   8      210.98      169.09     68.65 o 
   8   4   8       44.75       57.06     71.66 o 
 -10   5   8        4.24        5.51    107.54 o 
  -9   5   8       47.23       57.57     79.28 o 
  -8   5   8       35.64       43.11     83.31 o 
  -7   5   8      830.01      827.48    104.14 o 
  -6   5   8     1884.18     1710.20    131.93 o 
  -5   5   8       12.26       53.24     97.77 o 
  -4   5   8        6.40      -24.44     95.65 o 
  -3   5   8     4252.10     4200.81    108.56 o 
  -2   5   8     3877.62     3969.72     98.83 o 
  -1   5   8     4123.89     4030.83     82.30 o 
   0   5   8      129.93      125.16     69.37 o 
   1   5   8     3691.14     3626.78     70.70 o 
   2   5   8        4.37      -37.79     53.19 o 
   3   5   8     5073.49     5235.24     69.86 o 
   4   5   8       56.93      272.99     73.00 o 
   5   5   8      247.43      303.42     61.46 o 
   6   5   8       63.70       54.83     57.10 o 
   7   5   8     1508.59     1420.13     66.86 o 
   8   5   8       30.50       16.72     92.35 o 
  -9   6   8       15.60      129.55     93.13 o 
  -8   6   8       18.16      120.14    134.12 o 
  -7   6   8       43.18       92.48     66.01 o 
  -6   6   8      903.70      817.33     99.77 o 
  -5   6   8      483.78      535.54    101.80 o 
  -4   6   8     1444.25     1366.01    104.36 o 
  -3   6   8      318.70      262.38    127.29 o 
  -2   6   8     4439.79     4560.31     96.74 o 
  -1   6   8     1096.12     1141.57     74.69 o 
   0   6   8     4491.38     4434.72     75.03 o 
   1   6   8      452.01      435.53     61.11 o 
   2   6   8     1743.87     1749.31     58.40 o 
   3   6   8        3.51       22.87     58.17 o 
   4   6   8      841.69      789.04     58.95 o 
   5   6   8      159.58      137.86     67.14 o 
   6   6   8      252.71      304.09     70.44 o 
   7   6   8       20.61      111.73     70.53 o 
   8   6   8        8.44       67.86     92.73 o 
  -9   7   8        3.63      144.67    153.90 o 
  -8   7   8      138.31      115.21     97.59 o 
  -7   7   8     1485.38     1519.20     71.58 o 
  -6   7   8       14.03       60.32     96.57 o 
  -5   7   8       53.50      222.65    114.25 o 
  -4   7   8       73.95      118.31    103.32 o 
  -3   7   8      181.00      149.17    125.50 o 
  -2   7   8     1937.12     1940.41    114.10 o 
  -1   7   8       48.19       57.79     66.25 o 
   0   7   8       47.72       76.53     73.79 o 
   1   7   8        3.10       28.64     68.33 o 
   2   7   8     2197.62     2075.38     70.94 o 
   3   7   8     3235.90     3122.01     68.35 o 
   4   7   8      584.98      510.17     74.35 o 
   5   7   8       67.13       99.77     59.87 o 
   6   7   8     1573.26     1448.99    108.22 o 
   7   7   8      111.50      -28.94     91.87 o 
   8   7   8      436.66      501.46    106.92 o 
  -9   8   8        1.93       22.52     94.82 o 
  -8   8   8        2.46       96.35     84.07 o 
  -7   8   8      167.91      205.75     82.71 o 
  -6   8   8        4.59      -59.33     96.20 o 
  -5   8   8      290.56      303.71    102.52 o 
  -4   8   8     1440.40     1434.08     86.83 o 
  -3   8   8      249.93      256.70    125.18 o 
  -2   8   8     1642.53     1762.34     88.28 o 
  -1   8   8      438.53      423.05     60.21 o 
   0   8   8       37.79       82.68     54.73 o 
   1   8   8     1312.34     1287.61     73.17 o 
   2   8   8     1090.85     1084.73     60.54 o 
   3   8   8     1364.33     1279.02     59.47 o 
   4   8   8      461.53      532.54     59.05 o 
   5   8   8      623.08      568.87     82.28 o 
   6   8   8      133.16      138.55     66.47 o 
   7   8   8        0.70      -76.60     76.60 o 
   8   8   8        1.51       62.32     95.85 o 
  -9   9   8       60.65       -6.90     96.73 o 
  -8   9   8       25.02       24.95     87.87 o 
  -7   9   8        2.90       67.77     80.68 o 
  -6   9   8      206.72      247.36     98.70 o 
  -5   9   8       20.77       55.02     97.59 o 
  -4   9   8      915.18      827.06     90.71 o 
  -3   9   8     2858.25     2763.16     92.07 o 
  -2   9   8     1866.58     1797.29     71.09 o 
  -1   9   8      615.08      678.63     66.90 o 
   0   9   8     1586.42     1643.67     60.84 o 
   1   9   8     2768.45     2668.31     65.26 o 
   2   9   8     3523.44     3233.68     68.60 o 
   3   9   8       13.09       70.30     85.60 o 
   4   9   8        5.66       -7.44     60.95 o 
   5   9   8       29.88       15.15     58.50 o 
   6   9   8      465.28      539.30     76.53 o 
   7   9   8       39.02      148.16     84.15 o 
   8   9   8       12.83       35.73     77.94 o 
  -9  10   8      176.94      291.65     89.39 o 
  -8  10   8       67.25       78.97     87.65 o 
  -7  10   8       59.14       40.12    111.02 o 
  -6  10   8      678.36      683.07    128.16 o 
  -5  10   8      635.45      719.08     81.54 o 
  -4  10   8      274.40      293.41     91.64 o 
  -3  10   8     3094.04     3117.04    112.46 o 
  -2  10   8     3060.56     3092.31     75.30 o 
  -1  10   8      488.00      454.06     71.52 o 
   0  10   8      201.58      220.11     55.53 o 
   1  10   8     1889.86     1791.94     64.04 o 
   2  10   8       28.49       63.81     57.34 o 
   3  10   8      277.69      252.43     50.62 o 
   4  10   8     1620.38     1566.46     73.38 o 
   5  10   8     1627.36     1721.71     66.44 o 
   6  10   8       57.25      228.13     69.32 o 
   7  10   8       49.67      180.12     95.41 o 
   8  10   8       17.94      112.36    100.23 o 
  -9  11   8       12.52      -12.49    103.53 o 
  -8  11   8        3.82        0.97     91.34 o 
  -7  11   8       13.64       56.65    108.36 o 
  -6  11   8      457.35      506.97    100.66 o 
  -5  11   8        2.73       50.27     68.61 o 
  -4  11   8      271.67      291.76     73.46 o 
  -3  11   8       31.34       65.96    103.64 o 
  -2  11   8     3845.89     3765.95     76.53 o 
  -1  11   8       62.82       65.30     78.59 o 
   0  11   8        5.79       18.36     57.13 o 
   1  11   8      301.47      305.90     57.47 o 
   2  11   8     2056.15     2016.98     61.03 o 
   3  11   8      731.46      646.83     62.16 o 
   4  11   8      122.56      157.35     56.74 o 
   5  11   8       79.50      177.61     75.38 o 
   6  11   8      203.48      325.84     73.22 o 
   7  11   8       49.63       65.37     84.86 o 
  -8  12   8       36.91      106.62     81.68 o 
  -7  12   8       10.75      -29.28    114.09 o 
  -6  12   8       49.15       53.85     75.35 o 
  -5  12   8     2367.55     2330.56     98.42 o 
  -4  12   8      112.91       94.48     85.36 o 
  -3  12   8       54.60       97.31     97.72 o 
  -2  12   8      138.02       55.47     76.98 o 
  -1  12   8      411.05      278.30     76.54 o 
   0  12   8      522.03      640.45     64.60 o 
   1  12   8     2640.57     2618.69     60.45 o 
   2  12   8      586.83      531.47     66.80 o 
   3  12   8      238.48      279.53     60.85 o 
   4  12   8       30.91      -38.07     74.76 o 
   5  12   8      627.24      772.82     77.34 o 
   6  12   8       46.08      123.52     73.40 o 
   7  12   8        6.62       85.43     82.90 o 
  -8  13   8      210.84      300.30    121.41 o 
  -7  13   8      118.43      103.41    116.07 o 
  -6  13   8      611.80      564.08     77.20 o 
  -5  13   8      234.90      285.08     86.90 o 
  -4  13   8       15.73       67.47     79.40 o 
  -3  13   8      404.16      609.98    111.07 o 
  -2  13   8      572.62      586.77     68.77 o 
  -1  13   8       14.33       -7.50     76.27 o 
   0  13   8      208.60      232.81     64.35 o 
   1  13   8     1406.53     1419.37     64.18 o 
   2  13   8     1464.51     1468.80     61.87 o 
   3  13   8      286.68      209.45     63.06 o 
   4  13   8      234.28      276.71     66.92 o 
   5  13   8       26.21      -17.20     72.43 o 
   6  13   8      420.71      417.14     73.34 o 
   7  13   8       15.36       61.26     95.03 o 
  -8  14   8        1.16      -67.72    133.31 o 
  -7  14   8       18.50       64.76    114.26 o 
  -6  14   8      129.40      146.24     93.80 o 
  -5  14   8     1281.53     1332.23     96.46 o 
  -4  14   8      549.22      562.56     85.55 o 
  -3  14   8     1623.69     1540.59    100.83 o 
  -2  14   8       64.08      124.89     61.03 o 
  -1  14   8     1705.53     1710.47    121.94 o 
   0  14   8      845.40      808.50     63.29 o 
   1  14   8     1863.60     1882.37     73.66 o 
   2  14   8      485.81      546.64     60.01 o 
   3  14   8       37.93       32.34     58.67 o 
   4  14   8        6.34      116.13     76.21 o 
   5  14   8      718.69      782.39     79.52 o 
   6  14   8       13.04       74.23     85.82 o 
   7  14   8       10.72      -88.34     88.34 o 
  -8  15   8      537.77      622.70    129.84 o 
  -7  15   8       45.63      132.28    102.80 o 
  -6  15   8      363.96      429.06     93.34 o 
  -5  15   8      346.85      466.13     86.87 o 
  -4  15   8      559.99      635.59    100.33 o 
  -3  15   8       17.18      -22.90     99.60 o 
  -2  15   8     1066.40     1091.15     64.32 o 
  -1  15   8        9.07       -0.45     71.86 o 
   0  15   8        2.59       81.59     68.68 o 
   1  15   8      552.41      525.07     71.46 o 
   2  15   8     2399.35     2454.16     61.04 o 
   3  15   8       54.91      102.86     59.51 o 
   4  15   8      291.44      377.17     67.77 o 
   5  15   8       45.83        1.22     60.67 o 
   6  15   8      161.95      194.99     92.63 o 
  -7  16   8       24.88      195.67    107.43 o 
  -6  16   8        8.35       68.72     98.04 o 
  -5  16   8     1282.18     1264.86     94.83 o 
  -4  16   8        0.04     -100.34    100.63 o 
  -3  16   8       96.71      105.10     79.46 o 
  -2  16   8       12.69       28.00     75.63 o 
  -1  16   8      532.60      542.27     65.74 o 
   0  16   8        5.37       72.92     63.06 o 
   1  16   8      508.07      501.52     79.65 o 
   2  16   8       20.71       69.58     64.53 o 
   3  16   8       15.32       34.11     69.80 o 
   4  16   8        5.21       -1.03     60.41 o 
   5  16   8      114.96       39.37     68.43 o 
   6  16   8       15.04       71.42     79.11 o 
  -7  17   8        7.92       57.70    118.05 o 
  -6  17   8      253.15      192.89     91.69 o 
  -5  17   8        1.51      105.04     92.81 o 
  -4  17   8        1.22      -16.47    104.41 o 
  -3  17   8      148.10      100.63    105.92 o 
  -2  17   8     1162.89     1154.51     74.54 o 
  -1  17   8       97.74      122.54     65.74 o 
   0  17   8      716.45      775.94     65.33 o 
   1  17   8       24.93       61.18     71.75 o 
   2  17   8      196.73      233.91     67.09 o 
   3  17   8       96.37      187.88     61.73 o 
   4  17   8      142.62      271.06     70.63 o 
   5  17   8        1.09       94.52     71.24 o 
   6  17   8       66.01     -181.74    181.74 o 
  -6  18   8      114.66      224.03    111.96 o 
  -5  18   8      466.17      483.34     99.09 o 
  -4  18   8       57.53      216.52    102.44 o 
  -3  18   8       11.84     -110.45    160.01 o 
  -2  18   8      243.64      269.09     71.10 o 
  -1  18   8      884.62      977.00     75.62 o 
   0  18   8      236.52      333.17     80.63 o 
   1  18   8       65.34       94.91     71.23 o 
   2  18   8       68.86      111.47     71.96 o 
   3  18   8       13.15       64.42     65.57 o 
   4  18   8      288.41      291.73     75.65 o 
   5  18   8      117.17       90.54     70.18 o 
  -6  19   8       71.72      112.41    116.87 o 
  -5  19   8       44.90       49.78    125.80 o 
  -4  19   8      323.73      404.68    115.23 o 
  -3  19   8        0.69       63.11    109.26 o 
  -2  19   8      210.67      176.98     74.37 o 
  -1  19   8      428.68      474.35     82.23 o 
   0  19   8       10.05        4.61     82.41 o 
   1  19   8      106.39       86.04     87.03 o 
   2  19   8      410.32      465.37     89.85 o 
   3  19   8        0.88       57.87     67.27 o 
   4  19   8      143.14       96.75     71.03 o 
   5  19   8        7.56       97.39     84.99 o 
  -5  20   8      100.03       81.83    126.15 o 
  -4  20   8       87.60      112.03    101.83 o 
  -3  20   8       54.34       85.94    109.78 o 
  -2  20   8       78.25      109.89    109.08 o 
  -1  20   8      324.66      323.27     76.57 o 
   0  20   8      251.20      288.52     77.12 o 
   1  20   8      235.83      285.31     77.31 o 
   2  20   8        0.98      160.22     78.41 o 
   3  20   8        7.71       52.67     70.22 o 
   4  20   8       20.96      132.19     84.06 o 
  -5  21   8        0.10      115.19    164.55 o 
  -4  21   8        0.50       55.14    130.61 o 
  -3  21   8       26.35      -77.19    119.87 o 
  -2  21   8       45.68      -97.13     97.13 o 
  -1  21   8       74.02      320.19     94.97 o 
   0  21   8        8.57       38.56     81.17 o 
   1  21   8        1.10       40.51    108.35 o 
   2  21   8       65.35      -11.05     86.76 o 
   3  21   8      119.16      131.37     83.19 o 
  -3  22   8       36.83       40.08    122.81 o 
  -2  22   8      192.70      154.66    127.16 o 
  -1  22   8      151.10      181.41     85.02 o 
   0  22   8      188.52      217.75     90.64 o 
   1  22   8      146.69      139.92     95.58 o 
   2  22   8       84.09       70.15     77.07 o 
  -2  23   8      172.13      194.24    134.18 o 
  -1  23   8      198.81      272.94    100.64 o 
   0  23   8       19.97       18.82    101.10 o 
   1  23   8        6.48       83.82    100.80 o 
  -9   0   9     1005.81      961.90    160.60 o 
  -7   0   9     1825.79     1740.15    139.11 o 
  -5   0   9     8199.07     8055.62    160.83 o 
  -3   0   9     4364.67     4515.73    168.38 o 
  -1   0   9     1834.46     1692.69     94.85 o 
   1   0   9     1884.27     1909.69     92.32 o 
   3   0   9       56.16       46.38     68.26 o 
   5   0   9     6387.81     6360.43     86.25 o 
   7   0   9      739.86      718.22     92.99 o 
 -10   1   9      198.39      270.86    120.25 o 
  -9   1   9        2.01      141.46    106.25 o 
  -8   1   9        5.04       25.03     99.37 o 
  -7   1   9        0.35       65.04     87.34 o 
  -6   1   9      445.57      456.41    123.51 o 
  -5   1   9      171.36      108.77     87.58 o 
  -4   1   9     2032.59     2042.02     90.94 o 
  -3   1   9      343.09      362.36     94.79 o 
  -2   1   9    17700.45    17444.34    115.06 o 
  -1   1   9       31.84       35.50     64.79 o 
   0   1   9      584.98      633.61     63.28 o 
   1   1   9        7.54       36.81     54.65 o 
   2   1   9     2119.84     2086.56     57.47 o 
   3   1   9      357.00      418.15     57.98 o 
   4   1   9     4257.42     4335.42     57.94 o 
   5   1   9       37.80       87.25     49.23 o 
   6   1   9        6.74       65.22     54.59 o 
   7   1   9       90.42       98.26     66.67 o 
   8   1   9      103.36      -15.45     95.23 o 
 -10   2   9        0.13       67.03     94.63 o 
  -9   2   9      235.45      175.04     82.06 o 
  -8   2   9      103.31      118.92     69.64 o 
  -7   2   9       18.87       50.06     70.09 o 
  -6   2   9      348.75      247.39     87.62 o 
  -5   2   9     1503.62     1486.06    100.67 o 
  -4   2   9      798.56      882.43     82.29 o 
  -3   2   9     3361.00     3432.25    110.67 o 
  -2   2   9      943.08     1058.09     80.58 o 
  -1   2   9     4742.21     5008.63     81.19 o 
   0   2   9      980.34     1087.49     64.77 o 
   1   2   9     8013.82     7899.52     71.98 o 
   2   2   9       29.48       20.51     45.06 o 
   3   2   9      151.87      147.41     46.27 o 
   4   2   9       55.77      155.25     62.17 o 
   5   2   9     2905.01     2796.26     58.06 o 
   6   2   9        1.54       48.72     63.98 o 
   7   2   9      122.29      120.43     68.03 o 
   8   2   9        2.14       82.82     81.11 o 
 -10   3   9       95.48       61.77     98.08 o 
  -9   3   9       80.06       83.30     84.47 o 
  -8   3   9       10.41      171.22     81.15 o 
  -7   3   9       64.44       98.64    112.85 o 
  -6   3   9     1336.59     1422.90     75.27 o 
  -5   3   9       24.32       83.03     97.14 o 
  -4   3   9       49.57       22.88     78.57 o 
  -3   3   9      210.13      149.95     90.37 o 
  -2   3   9     1588.56     1488.17     89.64 o 
  -1   3   9     3862.16     3770.47     79.93 o 
   0   3   9     5619.18     5608.58     69.89 o 
   1   3   9     1684.90     1738.21     61.09 o 
   2   3   9     3431.78     3329.95     55.65 o 
   3   3   9      604.42      581.74     50.59 o 
   4   3   9      871.89      873.62     60.94 o 
   5   3   9        1.77       -1.75     53.46 o 
   6   3   9      244.20      267.19     62.60 o 
   7   3   9        1.01       23.93     74.63 o 
   8   3   9      431.99      433.34     75.17 o 
 -10   4   9      161.23      193.69    105.12 o 
  -9   4   9      119.87       53.20    102.99 o 
  -8   4   9       18.17       69.07     98.68 o 
  -7   4   9      119.75       68.46     93.18 o 
  -6   4   9       36.01      -17.53     90.08 o 
  -5   4   9     1038.38      966.52     98.30 o 
  -4   4   9      831.12      909.64     86.13 o 
  -3   4   9     1555.99     1448.52    131.61 o 
  -2   4   9        2.93      -26.26     85.75 o 
  -1   4   9     3449.09     3485.86     77.74 o 
   0   4   9     1678.71     1731.18     68.80 o 
   1   4   9    20246.12    20196.75    298.28 o 
   2   4   9       10.78      109.40     51.04 o 
   3   4   9       20.06       78.76     53.53 o 
   4   4   9     1210.53     1213.98     81.88 o 
   5   4   9      980.40      987.75     61.70 o 
   6   4   9       42.98      -21.38     74.38 o 
   7   4   9      247.16      431.67     77.87 o 
   8   4   9        0.11        4.95     83.43 o 
  -9   5   9      142.25      308.65    115.79 o 
  -8   5   9      282.97      429.55    110.08 o 
  -7   5   9      254.11      257.75     77.10 o 
  -6   5   9      652.80      729.49     99.58 o 
  -5   5   9      253.73      286.66     98.47 o 
  -4   5   9       27.37       27.39     88.83 o 
  -3   5   9      230.02      234.01    122.15 o 
  -2   5   9     6905.39     7009.14    107.20 o 
  -1   5   9     4963.31     5039.55    113.91 o 
   0   5   9       75.90       54.43     61.37 o 
   1   5   9       67.46       76.36     67.83 o 
   2   5   9     2639.59     2580.56     58.48 o 
   3   5   9     1604.99     1666.87     63.95 o 
   4   5   9      444.68      361.41     84.88 o 
   5   5   9       22.62      -28.99     72.36 o 
   6   5   9      109.62      221.53     74.27 o 
   7   5   9       25.19      149.03     93.63 o 
   8   5   9      169.61      265.14     81.68 o 
  -9   6   9       14.37       60.05    117.78 o 
  -8   6   9      278.70      248.42     72.53 o 
  -7   6   9        1.00      -12.77     75.05 o 
  -6   6   9       54.13       94.48     85.08 o 
  -5   6   9     1209.35     1262.13    108.18 o 
  -4   6   9      385.72      332.87     91.48 o 
  -3   6   9      497.70      425.38     90.64 o 
  -2   6   9      265.46      304.69     72.28 o 
  -1   6   9     4472.49     4492.87     91.71 o 
   0   6   9      442.14      440.87     53.51 o 
   1   6   9     3220.45     3257.71     66.37 o 
   2   6   9      616.26      609.52     58.71 o 
   3   6   9       12.50       22.95     56.64 o 
   4   6   9      813.96      862.54     51.97 o 
   5   6   9     1149.66     1249.22     57.61 o 
   6   6   9       67.14      134.38     87.45 o 
   7   6   9      232.42      291.74     65.96 o 
   8   6   9        3.60       -2.84    101.87 o 
  -9   7   9       26.68       10.85     84.20 o 
  -8   7   9        4.80      -55.76     78.12 o 
  -7   7   9      820.84      871.77     98.37 o 
  -6   7   9      369.50      331.38     73.89 o 
  -5   7   9     1123.88     1300.48    115.61 o 
  -4   7   9       56.38       70.49     99.79 o 
  -3   7   9      795.77      861.82     74.02 o 
  -2   7   9      785.67      631.72     75.28 o 
  -1   7   9     2046.97     1910.51     65.24 o 
   0   7   9      381.53      386.75     69.49 o 
   1   7   9      728.41      792.26     70.63 o 
   2   7   9     1155.74     1138.63     70.34 o 
   3   7   9      695.27      639.28     74.58 o 
   4   7   9      427.48      409.17     70.06 o 
   5   7   9       48.97      176.09     67.80 o 
   6   7   9        1.62        2.07     74.01 o 
   7   7   9      216.42      163.84     73.60 o 
   8   7   9       57.32      127.23     84.14 o 
  -9   8   9      310.48      372.67     95.28 o 
  -8   8   9      320.99      433.92     89.05 o 
  -7   8   9       10.57       32.27     84.35 o 
  -6   8   9      398.30      401.03     96.65 o 
  -5   8   9      102.49      112.77     82.05 o 
  -4   8   9     2422.86     2414.66    100.95 o 
  -3   8   9     1818.46     1682.50     91.53 o 
  -2   8   9     1637.44     1632.71     65.38 o 
  -1   8   9      748.32      741.87     69.05 o 
   0   8   9     3462.04     3401.23     96.27 o 
   1   8   9      948.96      905.33     71.40 o 
   2   8   9     2472.76     2417.06     73.19 o 
   3   8   9        0.32       -4.99     71.15 o 
   4   8   9       14.20       12.02     68.62 o 
   5   8   9      422.66      522.75    102.79 o 
   6   8   9     1061.88     1015.34     78.06 o 
   7   8   9        0.32       63.00     91.75 o 
   8   8   9       21.08       18.16     99.44 o 
  -9   9   9       65.25       32.40     98.72 o 
  -8   9   9      346.45      370.52     90.09 o 
  -7   9   9     1001.18     1033.23    102.40 o 
  -6   9   9      287.36      280.69     99.50 o 
  -5   9   9     1505.22     1482.64    107.04 o 
  -4   9   9       56.28       98.67    132.97 o 
  -3   9   9      716.62      862.34     88.66 o 
  -2   9   9     2553.36     2632.83    132.60 o 
  -1   9   9     1460.65     1298.67     71.43 o 
   0   9   9      940.53     1004.39     64.96 o 
   1   9   9       59.96      101.22     59.12 o 
   2   9   9     1515.51     1406.01     64.67 o 
   3   9   9     2013.96     1951.02     66.83 o 
   4   9   9     2242.58     2110.14     64.92 o 
   5   9   9       90.09      134.95     58.06 o 
   6   9   9       15.38      -31.55     67.52 o 
   7   9   9      266.36      308.61     90.16 o 
   8   9   9        1.05       83.68     80.08 o 
  -9  10   9      134.11      191.41     90.58 o 
  -8  10   9       74.54      174.08     86.28 o 
  -7  10   9       48.29      -13.17    107.61 o 
  -6  10   9      151.44      195.29    107.89 o 
  -5  10   9       92.63       89.95    101.78 o 
  -4  10   9       43.78      170.79    126.03 o 
  -3  10   9       45.04       60.26     76.55 o 
  -2  10   9       50.55       17.96     74.25 o 
  -1  10   9       22.29       17.49     53.90 o 
   0  10   9     5342.91     5092.44     62.23 o 
   1  10   9     3273.82     3226.60     70.48 o 
   2  10   9       66.95       93.49     62.49 o 
   3  10   9      101.17      151.73     59.21 o 
   4  10   9      756.47      763.79     62.15 o 
   5  10   9       97.58      167.08     73.43 o 
   6  10   9      768.27      691.31     70.83 o 
   7  10   9        5.84      -12.11    104.72 o 
  -9  11   9        3.13       98.66    111.03 o 
  -8  11   9      281.82      214.71     81.10 o 
  -7  11   9      169.62      153.85    108.02 o 
  -6  11   9      495.98      503.27     86.16 o 
  -5  11   9      281.41      333.57     84.37 o 
  -4  11   9      375.65      273.68     87.70 o 
  -3  11   9      482.54      506.56     72.11 o 
  -2  11   9       21.75      -47.26     81.68 o 
  -1  11   9     1993.46     1846.21     69.52 o 
   0  11   9      603.44      526.07     67.98 o 
   1  11   9      113.63      220.40     53.79 o 
   2  11   9      765.46      717.26     55.48 o 
   3  11   9     1630.70     1657.87     97.40 o 
   4  11   9      120.00      168.89     62.58 o 
   5  11   9      114.37      210.56     67.12 o 
   6  11   9       30.66      122.28     77.75 o 
   7  11   9      385.97      492.56     82.20 o 
  -8  12   9      221.59      264.17    125.15 o 
  -7  12   9        3.08       67.59     90.29 o 
  -6  12   9      119.91      151.05    101.83 o 
  -5  12   9      362.71      297.57    109.35 o 
  -4  12   9      886.62      845.42    108.61 o 
  -3  12   9      262.23      228.91    105.68 o 
  -2  12   9     1453.31     1513.89     69.43 o 
  -1  12   9      493.40      557.82     67.87 o 
   0  12   9     3007.63     2975.69     70.62 o 
   1  12   9        1.10       69.18     59.53 o 
   2  12   9     1395.00     1400.50     63.58 o 
   3  12   9      873.24      902.58     70.63 o 
   4  12   9      541.56      666.51     72.79 o 
   5  12   9       22.54      172.78     94.65 o 
   6  12   9      623.94      604.55     90.05 o 
   7  12   9       31.67       93.42     78.94 o 
  -8  13   9      182.44      186.04    105.27 o 
  -7  13   9      174.78      203.61    110.59 o 
  -6  13   9      648.51      509.14    114.00 o 
  -5  13   9      772.14      618.05     93.71 o 
  -4  13   9      185.29      227.62     85.99 o 
  -3  13   9      896.87      928.29    103.04 o 
  -2  13   9       46.95       20.50     76.28 o 
  -1  13   9     1527.64     1498.55     99.08 o 
   0  13   9       29.15       32.42     56.27 o 
   1  13   9       31.14      -23.29     53.67 o 
   2  13   9      504.07      529.75     60.41 o 
   3  13   9     1852.17     1786.85     66.31 o 
   4  13   9      367.81      349.55     74.44 o 
   5  13   9       27.60       20.31     82.04 o 
   6  13   9        1.70        7.54     91.72 o 
   7  13   9      116.59      117.18     79.33 o 
  -8  14   9      100.97       72.05    124.87 o 
  -7  14   9       38.83      150.84    119.05 o 
  -6  14   9       24.96       59.21    105.67 o 
  -5  14   9       91.11       64.41     93.46 o 
  -4  14   9      831.30      898.95    110.24 o 
  -3  14   9      210.35      251.84     81.07 o 
  -2  14   9       82.50       90.53     75.74 o 
  -1  14   9      122.56      181.50     54.56 o 
   0  14   9     1061.18     1038.52     63.56 o 
   1  14   9       30.88       69.63     61.53 o 
   2  14   9      259.07      239.50     57.23 o 
   3  14   9       12.17      -25.49     64.66 o 
   4  14   9       77.55      182.98     78.87 o 
   5  14   9       24.76      182.84     86.20 o 
   6  14   9      282.13      297.76     83.92 o 
  -7  15   9      244.78      319.11    124.86 o 
  -6  15   9        8.18       44.32    109.44 o 
  -5  15   9      453.31      524.31     97.35 o 
  -4  15   9        2.29      -39.40    103.65 o 
  -3  15   9      157.89      237.31     79.64 o 
  -2  15   9       22.39      193.19     77.09 o 
  -1  15   9      546.24      531.69     73.85 o 
   0  15   9      924.67      876.12     71.73 o 
   1  15   9      135.33      155.33     61.01 o 
   2  15   9      119.83      178.79     63.33 o 
   3  15   9     1228.14     1141.02     62.72 o 
   4  15   9       17.28       -5.27     70.43 o 
   5  15   9       18.13        1.47     82.17 o 
   6  15   9        0.32       33.82     92.63 o 
  -7  16   9        8.64      -34.71    129.12 o 
  -6  16   9        8.22      -11.83    107.16 o 
  -5  16   9      160.57      227.18    113.67 o 
  -4  16   9      887.02      905.22    105.91 o 
  -3  16   9        9.38      -42.37    103.28 o 
  -2  16   9       41.43       64.93     80.63 o 
  -1  16   9        0.12      -46.53     63.31 o 
   0  16   9     1223.07     1249.41     66.76 o 
   1  16   9       11.91      101.07     63.60 o 
   2  16   9     2036.93     2050.05     58.14 o 
   3  16   9       21.47       12.13     62.58 o 
   4  16   9      116.38      152.98     60.64 o 
   5  16   9       12.75       42.83     70.17 o 
   6  16   9        2.73       11.88     80.11 o 
  -7  17   9      387.49      420.01    142.56 o 
  -6  17   9       38.96       -9.27     99.12 o 
  -5  17   9      547.70      539.00    124.88 o 
  -4  17   9       45.94       64.02    111.42 o 
  -3  17   9       20.08       76.82    106.41 o 
  -2  17   9        2.52       65.50     79.58 o 
  -1  17   9      411.63      462.91     67.59 o 
   0  17   9       86.24      129.33     58.52 o 
   1  17   9       25.58       55.55     63.92 o 
   2  17   9       23.68       71.06     66.56 o 
   3  17   9      287.60      386.97     71.81 o 
   4  17   9       16.18       52.05     75.59 o 
   5  17   9        3.48        3.93     96.72 o 
  -6  18   9       66.26      249.06    136.02 o 
  -5  18   9       91.98      134.49    104.43 o 
  -4  18   9      423.57      346.36     90.54 o 
  -3  18   9        1.01       31.37     98.78 o 
  -2  18   9       36.83      -45.21     80.29 o 
  -1  18   9       11.76       72.98     68.11 o 
   0  18   9     1049.90     1081.84     78.06 o 
   1  18   9      344.40      354.37     72.37 o 
   2  18   9      386.23      521.93     70.41 o 
   3  18   9       28.40      107.54     57.04 o 
   4  18   9      142.79      111.87     66.36 o 
   5  18   9       10.40      121.26     82.64 o 
  -6  19   9       68.24      205.17    148.04 o 
  -5  19   9       14.81      174.23    140.37 o 
  -4  19   9      123.56      167.14    118.01 o 
  -3  19   9       97.85      156.29     91.00 o 
  -2  19   9        7.81       55.46     72.74 o 
  -1  19   9      203.07      205.34     83.67 o 
   0  19   9       38.45      115.50     74.21 o 
   1  19   9      117.36      204.32     73.48 o 
   2  19   9       45.50       42.45     71.78 o 
   3  19   9      153.94      174.09     80.64 o 
   4  19   9       30.64       50.00     76.69 o 
  -5  20   9       40.30      -21.73    113.13 o 
  -4  20   9      376.33      474.83    123.93 o 
  -3  20   9       17.37      -25.40    125.06 o 
  -2  20   9      265.55      182.33     80.03 o 
  -1  20   9      137.32      258.70     78.12 o 
   0  20   9       72.30       30.72     90.93 o 
   1  20   9      143.20      168.78     78.24 o 
   2  20   9       39.51      129.11     67.65 o 
   3  20   9       39.48       86.10     72.30 o 
   4  20   9       24.72       85.32     80.28 o 
  -4  21   9       63.50      260.27    131.24 o 
  -3  21   9      129.76      150.18    128.50 o 
  -2  21   9      222.79      357.19    117.47 o 
  -1  21   9       73.86      133.48     90.30 o 
   0  21   9       63.24      198.77     85.94 o 
   1  21   9      121.59      138.02     79.32 o 
   2  21   9        5.28       80.49     81.56 o 
   3  21   9       30.03       51.82     82.12 o 
  -3  22   9       97.94      160.95    113.86 o 
  -2  22   9        0.22      107.55    126.09 o 
  -1  22   9      198.58      176.31     86.77 o 
   0  22   9      174.80      145.16    104.32 o 
   1  22   9        9.69       20.74     97.78 o 
   2  22   9        3.09      -13.55     86.36 o 
  -1  23   9        4.76       71.71    105.34 o 
   0  23   9        2.29      -35.96    118.01 o 
 -10   0  10       33.92      155.52    105.16 o 
  -8   0  10     1243.01     1268.21    104.65 o 
  -6   0  10      164.18      197.05    117.14 o 
  -4   0  10       47.39      139.40    156.02 o 
  -2   0  10     8549.36     9075.52    148.31 o 
   0   0  10     9222.51     9157.60    128.77 o 
   2   0  10       11.44       51.56     87.36 o 
   4   0  10      923.50      887.23     63.78 o 
   6   0  10      185.08       27.22    175.57 o 
   8   0  10       52.22      190.10    154.73 o 
 -10   1  10       45.86       20.45    105.46 o 
  -9   1  10       10.50      -18.17     91.02 o 
  -8   1  10        0.08       99.38     79.49 o 
  -7   1  10      555.58      488.49    115.36 o 
  -6   1  10       89.45       37.64     72.09 o 
  -5   1  10     3518.63     3611.26     87.89 o 
  -4   1  10      123.29      133.14    103.04 o 
  -3   1  10       82.66       61.33     96.38 o 
  -2   1  10     7283.55     7524.04     90.47 o 
  -1   1  10    10986.82    10639.45    215.60 o 
   0   1  10      583.08      628.76     61.86 o 
   1   1  10        4.50       33.46     59.32 o 
   2   1  10      520.92      529.10     54.77 o 
   3   1  10     6747.77     6528.50     94.62 o 
   4   1  10      664.64      684.73     56.12 o 
   5   1  10     1968.59     1930.97     49.87 o 
   6   1  10      470.56      451.16     49.82 o 
   7   1  10        4.77       79.06    121.24 o 
   8   1  10        6.64      -31.58     94.63 o 
 -10   2  10       28.82       -1.07    105.17 o 
  -9   2  10       14.47      -37.33     86.15 o 
  -8   2  10      509.03      704.33     78.84 o 
  -7   2  10        8.20      -37.72     85.65 o 
  -6   2  10       38.32       77.40     64.84 o 
  -5   2  10      268.29      410.00     80.92 o 
  -4   2  10    10392.73    10490.03    561.38 o 
  -3   2  10       17.20       42.25     95.88 o 
  -2   2  10     3414.74     3515.34     79.08 o 
  -1   2  10      376.24      380.01     59.67 o 
   0   2  10     6377.55     6240.90     75.14 o 
   1   2  10      483.85      598.99     54.97 o 
   2   2  10     6052.74     5886.95    104.71 o 
   3   2  10      189.04      130.04     50.46 o 
   4   2  10      206.83      204.33     61.75 o 
   5   2  10      112.99      126.46     45.61 o 
   6   2  10     1402.04     1428.10     63.88 o 
   7   2  10      155.88      161.95     77.76 o 
   8   2  10        1.63       63.70     91.93 o 
 -10   3  10      288.20      255.60    100.39 o 
  -9   3  10       70.17      115.06     88.56 o 
  -8   3  10      212.50      210.59     96.14 o 
  -7   3  10     1381.26     1359.01     83.85 o 
  -6   3  10      700.35      657.15     94.76 o 
  -5   3  10      534.15      547.21     79.99 o 
  -4   3  10      411.40      432.72     85.13 o 
  -3   3  10      860.33      883.41     96.98 o 
  -2   3  10       46.51      107.70     73.55 o 
  -1   3  10     1753.19     1602.06     68.27 o 
   0   3  10       20.98       40.68     57.91 o 
   1   3  10       74.15       74.57     58.05 o 
   2   3  10       36.18       48.36     57.65 o 
   3   3  10     5694.01     5584.42     65.29 o 
   4   3  10      854.98      880.38     60.88 o 
   5   3  10     1701.01     1757.87     52.58 o 
   6   3  10        0.36      169.59     71.22 o 
   7   3  10       40.69      126.75     95.82 o 
   8   3  10        0.68      -95.19     95.19 o 
  -9   4  10       85.72       88.17    102.79 o 
  -8   4  10     1012.67     1088.71     87.81 o 
  -7   4  10       39.07       56.38     78.81 o 
  -6   4  10      125.46      207.46     87.95 o 
  -5   4  10      173.66      177.45     73.20 o 
  -4   4  10     4639.04     4617.40    108.11 o 
  -3   4  10      555.81      484.66    123.92 o 
  -2   4  10     1691.40     1593.75     94.27 o 
  -1   4  10     1489.06     1509.64     64.02 o 
   0   4  10     1262.04     1278.18     63.84 o 
   1   4  10     2635.85     2688.72     64.32 o 
   2   4  10     1343.35     1263.47     61.53 o 
   3   4  10     1310.61     1290.06     62.56 o 
   4   4  10        1.85       -1.22     59.41 o 
   5   4  10       62.40      179.09     62.14 o 
   6   4  10      940.74      928.17     74.63 o 
   7   4  10        0.49      108.39     76.07 o 
   8   4  10        7.25      279.42     83.16 o 
  -9   5  10        1.89       74.40     95.88 o 
  -8   5  10      207.55      200.42     84.71 o 
  -7   5  10       78.74      169.34     76.22 o 
  -6   5  10      925.30      958.03    100.39 o 
  -5   5  10     2449.59     2260.30    125.97 o 
  -4   5  10       86.46       28.65    127.40 o 
  -3   5  10      516.57      464.32     85.75 o 
  -2   5  10     3633.54     3814.11     84.45 o 
  -1   5  10      347.79      313.82     74.68 o 
   0   5  10        2.66      -10.16     66.79 o 
   1   5  10      217.11      294.55     59.68 o 
   2   5  10        8.22       22.83     59.35 o 
   3   5  10     1923.41     1951.21     75.55 o 
   4   5  10     1418.08     1347.31     52.98 o 
   5   5  10      620.90      588.18     63.26 o 
   6   5  10       65.85      109.76     76.51 o 
   7   5  10       33.01       90.67    161.53 o 
   8   5  10       61.96      100.58     86.04 o 
  -9   6  10      146.93      208.49     96.75 o 
  -8   6  10      289.89      356.96     76.04 o 
  -7   6  10      243.38      277.89     98.17 o 
  -6   6  10        0.20       98.72     93.06 o 
  -5   6  10       83.14       88.97     89.32 o 
  -4   6  10     3458.14     3362.62    139.22 o 
  -3   6  10      452.32      430.92     91.32 o 
  -2   6  10       19.10       85.33    116.75 o 
  -1   6  10     1890.00     1916.59     71.92 o 
   0   6  10      777.53      746.83     64.17 o 
   1   6  10     2166.45     2233.15     74.41 o 
   2   6  10     6160.02     5911.12    100.34 o 
   3   6  10      367.55      364.91     57.42 o 
   4   6  10      434.22      300.54     68.13 o 
   5   6  10      551.49      654.66     79.77 o 
   6   6  10       53.24      116.63     72.35 o 
   7   6  10        1.03      -40.21     70.15 o 
   8   6  10       44.91       96.33    101.01 o 
  -9   7  10       42.01      171.03     96.87 o 
  -8   7  10       28.22       94.26     87.48 o 
  -7   7  10      997.86     1101.09    105.07 o 
  -6   7  10      822.90      820.32    106.28 o 
  -5   7  10      611.26      485.62    143.01 o 
  -4   7  10      730.53      910.15    129.41 o 
  -3   7  10       30.37      102.10     70.54 o 
  -2   7  10     3976.21     3805.41    137.22 o 
  -1   7  10     4468.51     4237.44     68.56 o 
   0   7  10      752.96      625.31     61.88 o 
   1   7  10      923.16      937.92     73.46 o 
   2   7  10     2419.54     2405.59     61.51 o 
   3   7  10      853.11      903.40     73.71 o 
   4   7  10      347.36      403.17     66.73 o 
   5   7  10      137.56      204.26     57.07 o 
   6   7  10      190.45      144.26     67.67 o 
   7   7  10       92.38      254.08     85.88 o 
   8   7  10      131.64       85.62     83.92 o 
  -9   8  10      118.89      106.06     98.09 o 
  -8   8  10       92.95      136.46     96.29 o 
  -7   8  10       82.35        4.35     97.97 o 
  -6   8  10      155.79      173.25     99.83 o 
  -5   8  10        1.66      122.74    111.43 o 
  -4   8  10     1585.25     1495.39    128.71 o 
  -3   8  10     2465.56     2213.72     80.48 o 
  -2   8  10        4.55       81.54     85.92 o 
  -1   8  10      220.82      225.89     58.81 o 
   0   8  10      875.97      907.38     73.05 o 
   1   8  10     5462.21     5442.34     82.24 o 
   2   8  10     1008.67      992.34     59.65 o 
   3   8  10        8.60       55.28     71.61 o 
   4   8  10       16.37      110.45     68.57 o 
   5   8  10       20.70       13.80     70.92 o 
   6   8  10      365.60      417.74     70.73 o 
   7   8  10       68.82      140.62     92.85 o 
  -9   9  10       40.79      120.70     97.70 o 
  -8   9  10       35.57      229.03     83.26 o 
  -7   9  10      629.92      592.43    105.85 o 
  -6   9  10      732.39      683.98    102.53 o 
  -5   9  10      324.10      235.96    110.53 o 
  -4   9  10        9.85      -20.37     91.66 o 
  -3   9  10      768.91      821.45     75.59 o 
  -2   9  10     1817.33     1723.60     92.73 o 
  -1   9  10     1283.69     1265.04     71.60 o 
   0   9  10     2093.72     1969.53     79.09 o 
   1   9  10      363.30      390.73     62.92 o 
   2   9  10     4601.08     4573.72    103.19 o 
   3   9  10      744.92      800.24     71.85 o 
   4   9  10      307.25      346.92     71.32 o 
   5   9  10      345.18      308.29     71.66 o 
   6   9  10        9.33      119.33     66.30 o 
   7   9  10       32.27       55.00     80.78 o 
  -9  10  10       18.39       64.70    104.63 o 
  -8  10  10       46.32      -83.43     83.43 o 
  -7  10  10     1166.09     1005.14    124.59 o 
  -6  10  10       86.02      216.05    130.50 o 
  -5  10  10      233.03      366.26    131.88 o 
  -4  10  10       43.31      176.88    113.00 o 
  -3  10  10      699.81      613.10     77.46 o 
  -2  10  10       13.31       43.08    111.65 o 
  -1  10  10      499.34      485.60     57.32 o 
   0  10  10      363.68      342.99     65.20 o 
   1  10  10     3625.23     3676.46     70.26 o 
   2  10  10       79.87       18.89     60.13 o 
   3  10  10       22.50       24.82     52.49 o 
   4  10  10       55.20      212.71     70.50 o 
   5  10  10      566.39      572.38    114.81 o 
   6  10  10       32.69       51.52     82.61 o 
   7  10  10      176.58      340.22    109.90 o 
  -8  11  10        0.11       81.25    117.32 o 
  -7  11  10       83.95       26.94    137.50 o 
  -6  11  10     1035.11     1154.23     92.66 o 
  -5  11  10      179.53      147.30     92.16 o 
  -4  11  10       87.10      -44.99    122.37 o 
  -3  11  10        0.85      -21.71     85.28 o 
  -2  11  10     2131.44     2123.65     72.48 o 
  -1  11  10     3255.11     3135.32     96.25 o 
   0  11  10     3811.86     3676.35     71.80 o 
   1  11  10      597.21      557.97     75.20 o 
   2  11  10     1216.59     1275.59     62.80 o 
   3  11  10      105.44      198.69     61.06 o 
   4  11  10     2574.47     2506.56     78.32 o 
   5  11  10      136.52      318.13     78.86 o 
   6  11  10       80.15      199.26     86.48 o 
   7  11  10       91.75       90.63     96.15 o 
  -8  12  10        6.60       68.70    127.63 o 
  -7  12  10      462.79      428.18    121.67 o 
  -6  12  10       10.19      103.90    117.56 o 
  -5  12  10       85.21        7.28    136.89 o 
  -4  12  10       53.18      151.50    124.48 o 
  -3  12  10      579.99      561.70     73.52 o 
  -2  12  10      366.02      436.01     57.31 o 
  -1  12  10       12.13       -6.99     53.44 o 
   0  12  10      863.09      846.85     64.37 o 
   1  12  10     2121.85     2242.51     53.81 o 
   2  12  10      666.35      685.82     70.48 o 
   3  12  10       99.89      179.59     70.90 o 
   4  12  10        2.32       13.58     71.32 o 
   5  12  10       33.13      106.57     77.65 o 
   6  12  10       53.60       52.64     78.44 o 
   7  12  10      157.62      198.75     87.57 o 
  -8  13  10       16.78       27.39    138.05 o 
  -7  13  10      193.20      178.22    123.37 o 
  -6  13  10      817.06      776.07     97.53 o 
  -5  13  10      126.12      -83.17    129.18 o 
  -4  13  10      581.86      447.54    123.13 o 
  -3  13  10      101.70       30.86     86.54 o 
  -2  13  10     1006.38     1029.85     65.85 o 
  -1  13  10      559.73      577.97     59.96 o 
   0  13  10     1216.01     1107.47     64.35 o 
   1  13  10       97.33      -24.24     62.42 o 
   2  13  10      198.05      203.39     63.07 o 
   3  13  10       30.15      131.35     64.67 o 
   4  13  10      749.66      694.70     61.15 o 
   5  13  10      251.23      393.99     71.53 o 
   6  13  10        3.69      118.78     73.76 o 
  -8  14  10      106.47      180.55    117.47 o 
  -7  14  10      461.72      538.01    120.64 o 
  -6  14  10        5.98      116.57    136.96 o 
  -5  14  10       15.05      235.25    139.93 o 
  -4  14  10      303.08      291.49     95.09 o 
  -3  14  10      306.12      377.68    109.12 o 
  -2  14  10      222.62      197.47     63.64 o 
  -1  14  10       66.51       57.44     62.58 o 
   0  14  10      100.10       91.44     56.20 o 
   1  14  10     1119.59     1055.38     58.73 o 
   2  14  10      470.10      443.41     55.80 o 
   3  14  10      364.75      309.79     63.05 o 
   4  14  10      146.15      250.12     76.79 o 
   5  14  10     1120.42     1042.51     87.34 o 
   6  14  10       89.58      111.88     78.11 o 
  -7  15  10       10.32      171.74    152.39 o 
  -6  15  10      175.81      398.36    141.76 o 
  -5  15  10       10.99       10.51    131.47 o 
  -4  15  10       51.04      131.14    113.01 o 
  -3  15  10       12.16      102.60    111.22 o 
  -2  15  10     1006.01     1053.84     76.41 o 
  -1  15  10      355.16      317.33     65.35 o 
   0  15  10      112.08      131.10     64.17 o 
   1  15  10      447.85      471.91     52.86 o 
   2  15  10       56.78      -40.79     64.87 o 
   3  15  10       59.05       43.42     59.21 o 
   4  15  10      280.10      295.11     72.93 o 
   5  15  10        0.17      -90.62     90.62 o 
   6  15  10        4.73       47.29     92.62 o 
  -7  16  10       80.48     -114.06    121.63 o 
  -6  16  10      134.84      179.23    162.38 o 
  -5  16  10      102.51      197.74    136.66 o 
  -4  16  10       20.56       84.24    116.51 o 
  -3  16  10      534.02      588.68    109.08 o 
  -2  16  10      227.49      314.53     82.03 o 
  -1  16  10      351.95      264.82     74.45 o 
   0  16  10      330.69      290.23     67.80 o 
   1  16  10      322.06      302.36     58.01 o 
   2  16  10      177.25      278.28     65.18 o 
   3  16  10      356.68      353.89     68.66 o 
   4  16  10      231.79      271.54     91.87 o 
   5  16  10      465.58      593.24     69.95 o 
  -6  17  10      120.44      107.06    157.09 o 
  -5  17  10       50.72       32.71    139.77 o 
  -4  17  10      113.99       48.39    111.18 o 
  -3  17  10        1.86      -94.25    103.45 o 
  -2  17  10      116.28       27.12     80.34 o 
  -1  17  10      286.12      336.09     67.46 o 
   0  17  10       32.35      117.32     65.17 o 
   1  17  10      178.00      201.64     64.59 o 
   2  17  10       39.14       31.77     56.99 o 
   3  17  10       20.55      -15.98     73.57 o 
   4  17  10      605.49      647.79     77.59 o 
   5  17  10        0.73       97.34     85.56 o 
  -6  18  10       21.97      -67.78    162.92 o 
  -5  18  10       96.11      165.88    110.88 o 
  -4  18  10      140.37      262.84     95.08 o 
  -3  18  10      405.92      410.21     89.68 o 
  -2  18  10        7.39       -1.32     81.20 o 
  -1  18  10      616.82      611.77     82.36 o 
   0  18  10      340.30      343.87     59.15 o 
   1  18  10      158.68      251.76     63.87 o 
   2  18  10      247.83      260.95     67.91 o 
   3  18  10       14.70       25.42     68.14 o 
   4  18  10       80.96       79.65     68.51 o 
  -5  19  10       82.56      101.54    149.79 o 
  -4  19  10        9.20      -78.62    132.03 o 
  -3  19  10       19.52       62.18     92.78 o 
  -2  19  10      358.14      400.38     99.95 o 
  -1  19  10      317.27      196.90     80.91 o 
   0  19  10      117.74      230.03     70.84 o 
   1  19  10       59.83       74.64     76.70 o 
   2  19  10      442.39      414.27     71.43 o 
   3  19  10      182.56      217.49     68.04 o 
   4  19  10       45.71      136.47     83.65 o 
  -5  20  10       89.24       35.39    121.17 o 
  -4  20  10        2.87       -3.66    122.58 o 
  -3  20  10      373.89      572.04    128.18 o 
  -2  20  10       80.78      237.02     79.56 o 
  -1  20  10        7.55      -37.19     79.85 o 
   0  20  10      142.66      248.32     77.50 o 
   1  20  10      533.34      693.27     82.77 o 
   2  20  10       10.91      162.63     79.47 o 
   3  20  10       19.43       23.26     76.37 o 
  -4  21  10       60.57       89.56    140.25 o 
  -3  21  10       41.84      142.40    137.48 o 
  -2  21  10        6.55      137.28    129.52 o 
  -1  21  10      124.98      256.09    102.01 o 
   0  21  10       89.49       93.12     83.80 o 
   1  21  10       61.11      132.70     81.75 o 
   2  21  10      226.89      208.00     82.60 o 
  -3  22  10       80.54       66.98    133.06 o 
  -2  22  10       37.36      122.09    137.70 o 
  -1  22  10       48.20       10.07     97.95 o 
   0  22  10        2.89      -11.65     82.02 o 
   1  22  10      466.77      455.55     89.10 o 
  -9   0  11      643.32      599.10    118.40 o 
  -7   0  11     1156.37     1113.90    139.63 o 
  -5   0  11      127.22      199.14     89.57 o 
  -3   0  11     5424.85     5370.99    182.26 o 
  -1   0  11     5835.85     5821.08    108.63 o 
   1   0  11     5226.95     5145.36     96.87 o 
   3   0  11     1393.35     1414.73     77.43 o 
   5   0  11        9.35       26.87     89.48 o 
   7   0  11      537.09      643.37    100.43 o 
  -9   1  11       42.60       38.36     80.39 o 
  -8   1  11       10.77       75.88     85.02 o 
  -7   1  11      146.03      125.35     75.84 o 
  -6   1  11     1251.31     1198.10     68.40 o 
  -5   1  11        0.13       28.72     82.38 o 
  -4   1  11     2765.70     2727.15    115.88 o 
  -3   1  11       22.70       66.60    107.99 o 
  -2   1  11       93.80      146.76     68.63 o 
  -1   1  11      551.19      641.78     61.47 o 
   0   1  11       69.27       19.55     54.64 o 
   1   1  11      390.52      411.52     53.70 o 
   2   1  11      158.62      232.71     54.67 o 
   3   1  11      104.53      141.25     47.24 o 
   4   1  11     4438.05     4351.96     87.56 o 
   5   1  11        5.36      -29.03     60.08 o 
   6   1  11      361.55      318.14     57.72 o 
   7   1  11       77.14      120.08     67.65 o 
   8   1  11      338.74      298.01    126.06 o 
  -9   2  11      372.22      636.71     93.49 o 
  -8   2  11       44.89      100.81     82.14 o 
  -7   2  11     2031.60     2039.79     73.07 o 
  -6   2  11       47.93       93.75     65.97 o 
  -5   2  11     2176.95     2134.21     84.50 o 
  -4   2  11      126.97      123.53     82.33 o 
  -3   2  11     6358.19     6196.56    128.92 o 
  -2   2  11      158.53      136.04     67.87 o 
  -1   2  11      194.58      224.31     59.42 o 
   0   2  11       26.09      -19.35     61.11 o 
   1   2  11     3119.00     2883.12     59.76 o 
   2   2  11     2630.34     2706.07     63.97 o 
   3   2  11     4413.86     4472.02     88.68 o 
   4   2  11      790.62      856.59     55.21 o 
   5   2  11        2.80       46.20     50.23 o 
   6   2  11       75.73      134.06     57.66 o 
   7   2  11       60.79      122.49     72.49 o 
   8   2  11        3.89      154.37     98.79 o 
  -9   3  11       84.90      114.14     87.89 o 
  -8   3  11        1.94       71.04     69.35 o 
  -7   3  11       13.08       60.08     66.98 o 
  -6   3  11     1518.90     1471.45     82.82 o 
  -5   3  11      599.10      720.87     90.85 o 
  -4   3  11     3619.95     3514.11    104.11 o 
  -3   3  11      124.83      178.32     79.41 o 
  -2   3  11       37.33       66.47     69.29 o 
  -1   3  11       22.33       40.55     56.14 o 
   0   3  11     4795.61     4349.94     66.55 o 
   1   3  11      311.17      389.40     47.49 o 
   2   3  11     1050.82     1032.43     61.25 o 
   3   3  11     5073.97     5108.42     85.96 o 
   4   3  11      381.45      407.13     80.26 o 
   5   3  11      301.97      317.89     56.29 o 
   6   3  11      110.36      104.59     64.72 o 
   7   3  11      138.90      184.31     72.37 o 
   8   3  11      314.14      301.12     90.02 o 
  -9   4  11      394.11      428.00     94.94 o 
  -8   4  11        0.93      -39.18     84.45 o 
  -7   4  11     1397.08     1371.55     94.41 o 
  -6   4  11       16.34       60.06     80.30 o 
  -5   4  11        4.42       15.18     87.10 o 
  -4   4  11     1798.08     1787.54    108.48 o 
  -3   4  11     1536.42     1598.59    156.33 o 
  -2   4  11      885.00      854.65     72.33 o 
  -1   4  11      474.91      500.07     67.12 o 
   0   4  11      438.01      451.90     56.38 o 
   1   4  11     5413.32     5421.55     72.68 o 
   2   4  11      565.63      526.90     51.31 o 
   3   4  11        5.04       67.16     47.72 o 
   4   4  11       42.07      108.46     54.61 o 
   5   4  11      345.28      451.36     77.18 o 
   6   4  11        4.61      -54.68    102.53 o 
   7   4  11      309.85      239.41     75.25 o 
   8   4  11        0.20       -6.18     91.93 o 
  -9   5  11      419.54      684.85     93.41 o 
  -8   5  11       94.93      111.45     82.83 o 
  -7   5  11      273.88      234.48     69.64 o 
  -6   5  11     2189.87     2157.37     90.76 o 
  -5   5  11      829.39      789.26     93.43 o 
  -4   5  11      960.20      900.80    133.71 o 
  -3   5  11      848.57      847.97     90.61 o 
  -2   5  11     2256.66     2142.39     82.36 o 
  -1   5  11     4976.75     4920.90     89.60 o 
   0   5  11     2121.19     1980.54     62.13 o 
   1   5  11      457.08      492.24     61.36 o 
   2   5  11       12.86       29.20     69.77 o 
   3   5  11     1322.69     1305.60     59.50 o 
   4   5  11     1056.32     1179.36     72.64 o 
   5   5  11        3.94       62.09     72.22 o 
   6   5  11       80.98      -54.90    130.13 o 
   7   5  11        8.40      159.27     69.20 o 
   8   5  11        2.52       33.82     90.97 o 
  -9   6  11      210.00      291.02     97.63 o 
  -8   6  11      314.05      275.90     90.31 o 
  -7   6  11      554.92      687.12    107.71 o 
  -6   6  11      296.20      256.56     75.75 o 
  -5   6  11        0.41      -31.77    101.13 o 
  -4   6  11      706.03      764.07    135.85 o 
  -3   6  11     6902.15     6873.84     90.66 o 
  -2   6  11      793.51      847.78    112.39 o 
  -1   6  11      465.28      483.45     79.96 o 
   0   6  11      312.32      311.63     71.71 o 
   1   6  11     2874.54     2801.57     67.97 o 
   2   6  11     2755.99     2681.54     75.53 o 
   3   6  11      574.67      559.84     62.49 o 
   4   6  11      240.05      252.95     62.34 o 
   5   6  11     1007.75      904.46     73.85 o 
   6   6  11      297.09      319.73     69.73 o 
   7   6  11        9.74       99.22     78.15 o 
  -9   7  11      168.74      132.95    125.03 o 
  -8   7  11       22.33      -12.93     87.55 o 
  -7   7  11      348.16      346.52     89.30 o 
  -6   7  11      655.38      838.76    139.02 o 
  -5   7  11     1210.74     1078.53    133.76 o 
  -4   7  11     1355.04     1360.17     99.73 o 
  -3   7  11      424.57      331.84    109.40 o 
  -2   7  11      850.41      767.49     87.07 o 
  -1   7  11      839.99      789.61     76.23 o 
   0   7  11     1416.28     1382.90     66.66 o 
   1   7  11        1.36       56.78     60.03 o 
   2   7  11     1479.92     1423.94     75.26 o 
   3   7  11      778.47      794.20     69.77 o 
   4   7  11      907.85      915.63     57.61 o 
   5   7  11      631.46      623.67     66.07 o 
   6   7  11       27.81      -13.84     81.47 o 
   7   7  11      322.15      180.96     85.32 o 
  -9   8  11      106.65      204.33     97.86 o 
  -8   8  11      305.09      387.16     91.01 o 
  -7   8  11      238.53      210.07    110.30 o 
  -6   8  11       18.09       38.46     94.65 o 
  -5   8  11        2.60     -129.41    129.41 o 
  -4   8  11       42.42       76.39    137.35 o 
  -3   8  11     4330.46     4329.14    100.63 o 
  -2   8  11     3851.18     3785.39     97.25 o 
  -1   8  11        2.11      -30.87     56.78 o 
   0   8  11      755.39      759.32     65.36 o 
   1   8  11       17.19       66.12     68.05 o 
   2   8  11     1012.65     1046.64     70.50 o 
   3   8  11       18.06       20.76     70.43 o 
   4   8  11      865.22      880.54     78.17 o 
   5   8  11      163.50      187.10     66.37 o 
   6   8  11     1122.69     1157.08     71.81 o 
   7   8  11        3.03      162.14     83.54 o 
  -9   9  11      319.61      218.65    107.41 o 
  -8   9  11       78.91      198.04     90.05 o 
  -7   9  11      124.76      135.39     89.75 o 
  -6   9  11     1579.77     1714.78    106.35 o 
  -5   9  11     2264.40     2275.44    137.36 o 
  -4   9  11      216.56      164.47    128.51 o 
  -3   9  11       57.35       53.77     87.68 o 
  -2   9  11     1488.79     1441.53     79.06 o 
  -1   9  11     1053.89      959.97     75.86 o 
   0   9  11     2127.59     2080.72     76.55 o 
   1   9  11      237.46      309.98     62.73 o 
   2   9  11      489.94      355.90     69.83 o 
   3   9  11      283.22      400.50     64.52 o 
   4   9  11     1186.41     1169.56     73.97 o 
   5   9  11      744.42      752.41     67.14 o 
   6   9  11        5.35      -33.56     66.89 o 
   7   9  11       94.41       78.40     83.98 o 
  -9  10  11       49.86      130.42    136.10 o 
  -8  10  11      181.39      225.02    129.73 o 
  -7  10  11      489.46      478.34    120.22 o 
  -6  10  11      711.22      777.32    134.87 o 
  -5  10  11       42.19       99.77    117.80 o 
  -4  10  11      805.42      622.64    126.27 o 
  -3  10  11      957.28      956.19     75.57 o 
  -2  10  11      307.92      306.85     74.73 o 
  -1  10  11     1398.35     1433.33     64.47 o 
   0  10  11      226.89      262.00     52.53 o 
   1  10  11      148.71      172.92     63.00 o 
   2  10  11      275.49      258.57     68.26 o 
   3  10  11      327.72      305.69     56.67 o 
   4  10  11      191.71      171.43     69.86 o 
   5  10  11        1.83       49.07     89.34 o 
   6  10  11      254.42      240.22     78.37 o 
   7  10  11      373.13      386.75     87.53 o 
  -8  11  11        7.07      -46.37    122.93 o 
  -7  11  11       36.93       98.65    115.13 o 
  -6  11  11      243.88      254.89    102.26 o 
  -5  11  11     1340.12     1555.04    127.26 o 
  -4  11  11      278.49       84.07    126.78 o 
  -3  11  11      166.01      226.91     75.60 o 
  -2  11  11       17.10       78.19    103.88 o 
  -1  11  11     1155.03     1180.37     72.02 o 
   0  11  11      515.18      556.93     54.41 o 
   1  11  11      138.53       50.00     84.61 o 
   2  11  11      169.75      133.70     52.98 o 
   3  11  11     1041.18      997.04     54.50 o 
   4  11  11        1.60       79.64     61.65 o 
   5  11  11      394.66      443.09     69.35 o 
   6  11  11       98.69      134.73     85.47 o 
   7  11  11        0.30       42.55    127.57 o 
  -8  12  11      215.43      254.26    140.74 o 
  -7  12  11       24.31       -7.73    131.68 o 
  -6  12  11        6.40       30.96    148.56 o 
  -5  12  11        6.33      163.46    138.56 o 
  -4  12  11     1033.57      937.57    128.65 o 
  -3  12  11        9.38      -11.18     73.74 o 
  -2  12  11     2495.19     2443.35     74.80 o 
  -1  12  11     1071.89     1082.61     71.12 o 
   0  12  11      303.83      318.94     59.59 o 
   1  12  11       75.70      112.36     49.72 o 
   2  12  11      496.05      403.12     62.07 o 
   3  12  11      270.64      206.71     73.10 o 
   4  12  11       70.73      138.14     65.77 o 
   5  12  11       59.27       74.88     78.93 o 
   6  12  11      227.66      170.02     91.78 o 
  -8  13  11       30.41       28.64    136.95 o 
  -7  13  11        0.84       32.53    144.30 o 
  -6  13  11      233.79      274.81    136.79 o 
  -5  13  11      296.52      382.11    141.61 o 
  -4  13  11       25.10      115.89    137.56 o 
  -3  13  11      137.17       39.59    105.42 o 
  -2  13  11       37.30       90.45     56.35 o 
  -1  13  11       39.02       61.55     59.11 o 
   0  13  11      392.06      391.88     57.80 o 
   1  13  11       24.87       15.06     61.43 o 
   2  13  11      918.14      921.94     64.57 o 
   3  13  11     1499.52     1499.88     80.21 o 
   4  13  11       61.42       87.32     66.96 o 
   5  13  11       53.15      176.94     84.33 o 
   6  13  11       81.74      139.87    119.75 o 
  -7  14  11      242.09      354.43    161.63 o 
  -6  14  11      197.71      146.02    136.99 o 
  -5  14  11        1.05       89.90    104.44 o 
  -4  14  11      423.78      360.95    136.88 o 
  -3  14  11      120.49      275.02     93.12 o 
  -2  14  11      612.03      628.52     74.92 o 
  -1  14  11       28.75       51.37     63.86 o 
   0  14  11      158.68      195.77     58.35 o 
   1  14  11      204.00      210.49     58.73 o 
   2  14  11      634.79      644.64     65.76 o 
   3  14  11      219.29      157.39     75.33 o 
   4  14  11      194.26      251.04     64.00 o 
   5  14  11        2.32       88.63     71.68 o 
   6  14  11      346.24      552.84     87.36 o 
  -7  15  11       96.45       84.89    151.93 o 
  -6  15  11       84.68       92.65    157.49 o 
  -5  15  11      409.10      617.01    137.66 o 
  -4  15  11       57.21       98.44    130.03 o 
  -3  15  11      204.24      233.27     66.78 o 
  -2  15  11        8.12       46.56     73.08 o 
  -1  15  11     2169.50     2070.17     60.04 o 
   0  15  11       39.41      -24.26     59.06 o 
   1  15  11      204.22      219.24     63.99 o 
   2  15  11      126.96      117.48     55.29 o 
   3  15  11      145.00      277.63     66.05 o 
   4  15  11      138.26      159.33     85.49 o 
   5  15  11      433.31      507.34     91.58 o 
  -7  16  11       24.26     -170.99    178.20 o 
  -6  16  11       61.62      205.47    118.78 o 
  -5  16  11       16.65        2.00    151.57 o 
  -4  16  11      385.06      402.84    104.49 o 
  -3  16  11       34.68       -1.76     88.64 o 
  -2  16  11      628.67      701.68     66.82 o 
  -1  16  11      507.61      551.22     73.69 o 
   0  16  11     1063.49     1059.91     67.37 o 
   1  16  11      492.61      516.08     85.58 o 
   2  16  11      550.42      542.47     65.95 o 
   3  16  11        3.85       -0.59     68.33 o 
   4  16  11       49.18      126.05     72.84 o 
   5  16  11       21.18       31.07     75.81 o 
  -6  17  11        5.12     -156.65    170.41 o 
  -5  17  11      368.54      326.43    118.52 o 
  -4  17  11       62.17      -82.36    105.42 o 
  -3  17  11        1.38       38.23     85.38 o 
  -2  17  11        5.42       -8.50     76.01 o 
  -1  17  11      464.22      542.22     57.69 o 
   0  17  11        2.34      120.89     71.29 o 
   1  17  11       68.87      111.74     67.78 o 
   2  17  11        0.12      -37.28    112.80 o 
   3  17  11      510.98      539.40     74.47 o 
   4  17  11       40.91      -17.49     80.07 o 
   5  17  11       39.79      107.85     91.95 o 
  -6  18  11      151.25      286.17    132.20 o 
  -5  18  11       23.58      -34.16    156.31 o 
  -4  18  11      291.79      131.74    145.11 o 
  -3  18  11       40.21      106.53     87.60 o 
  -2  18  11      230.30      314.80     76.61 o 
  -1  18  11        3.01      -76.33     76.33 o 
   0  18  11       45.02      120.09     71.20 o 
   1  18  11      106.46      151.07     70.86 o 
   2  18  11      714.79      668.41     74.06 o 
   3  18  11       72.50       34.55     77.95 o 
   4  18  11       80.21       72.14     89.11 o 
  -5  19  11      168.93       12.33    179.98 o 
  -4  19  11        0.69      310.11    163.27 o 
  -3  19  11      154.83      103.94     89.59 o 
  -2  19  11        9.23      -20.08     71.84 o 
  -1  19  11      625.63      670.71     63.87 o 
   0  19  11       35.73       98.75     72.91 o 
   1  19  11      514.86      569.68     77.15 o 
   2  19  11       40.45      218.44     74.50 o 
   3  19  11      232.74      300.05     68.02 o 
  -4  20  11      140.36       -6.87    160.42 o 
  -3  20  11        2.99       51.08    112.15 o 
  -2  20  11      121.06      122.66     84.27 o 
  -1  20  11       73.19      125.64     82.09 o 
   0  20  11       92.01      137.63     71.31 o 
   1  20  11       78.95      187.44     74.55 o 
   2  20  11      379.14      499.63     84.98 o 
   3  20  11        0.88      141.30     76.80 o 
  -3  21  11        0.61       70.02    124.96 o 
  -2  21  11       36.84      154.10     92.73 o 
  -1  21  11       10.83      -11.67     82.39 o 
   0  21  11       46.79      202.13     91.16 o 
   1  21  11      124.18      218.53     86.49 o 
   2  21  11        2.57       54.41     86.24 o 
  -2  22  11       66.80       88.98    156.38 o 
  -1  22  11       36.71      172.48     96.90 o 
   0  22  11       60.36      245.02     86.02 o 
  -8   0  12     2297.93     2194.41    152.81 o 
  -6   0  12      987.98      989.20    134.81 o 
  -4   0  12      799.94      812.11    152.58 o 
  -2   0  12     5063.44     4848.82    113.88 o 
   0   0  12      824.60      915.59     91.62 o 
   2   0  12      522.89      552.83     83.03 o 
   4   0  12       62.51       79.71     82.02 o 
   6   0  12       14.35      153.67     79.90 o 
   8   0  12      194.86      396.10    167.17 o 
  -9   1  12      266.56      431.55     96.24 o 
  -8   1  12       10.17       90.21     82.42 o 
  -7   1  12       39.02      134.01     73.24 o 
  -6   1  12        1.22      -24.07     78.72 o 
  -5   1  12     2656.37     2719.23     93.55 o 
  -4   1  12      126.66       92.63     99.97 o 
  -3   1  12      932.50      915.07    112.28 o 
  -2   1  12      123.53       99.33     65.95 o 
  -1   1  12      241.93      110.88     66.35 o 
   0   1  12      431.55      418.02     61.76 o 
   1   1  12     2879.56     2795.85     66.52 o 
   2   1  12       99.61       88.95     52.63 o 
   3   1  12      298.39      279.45     53.29 o 
   4   1  12      269.52      292.35     53.57 o 
   5   1  12       21.56       50.81     52.14 o 
   6   1  12        2.13      104.23     61.11 o 
   7   1  12       50.16       60.84     71.04 o 
   8   1  12       18.27       82.29    185.85 o 
  -9   2  12       17.90      107.50     97.03 o 
  -8   2  12      584.43      601.85     78.72 o 
  -7   2  12        0.26       74.52     73.08 o 
  -6   2  12      525.50      500.79     82.69 o 
  -5   2  12       65.67       49.24     85.36 o 
  -4   2  12     3485.86     3529.85     99.56 o 
  -3   2  12     1690.93     1745.68     89.41 o 
  -2   2  12     2907.91     2742.06     78.85 o 
  -1   2  12       56.37       61.70     65.86 o 
   0   2  12      148.99      172.12     55.15 o 
   1   2  12      219.08      277.96     55.71 o 
   2   2  12     2592.46     2541.72     65.68 o 
   3   2  12     1189.17     1168.82     50.73 o 
   4   2  12      130.92      159.72     48.77 o 
   5   2  12       22.02      143.89     63.27 o 
   6   2  12      335.58      373.62     62.20 o 
   7   2  12       55.74      160.68     89.24 o 
  -9   3  12      276.56      310.31     89.22 o 
  -8   3  12        1.70      -55.75     77.77 o 
  -7   3  12        4.56       67.70     68.33 o 
  -6   3  12      219.61      214.54     87.61 o 
  -5   3  12     1619.00     1772.88     93.60 o 
  -4   3  12      566.65      604.96     96.14 o 
  -3   3  12     2561.27     2511.87     92.30 o 
  -2   3  12       47.53       27.85     70.12 o 
  -1   3  12     1700.59     1614.25     68.97 o 
   0   3  12       20.89       51.99     61.56 o 
   1   3  12      436.88      516.58     62.21 o 
   2   3  12      286.01      370.22     56.11 o 
   3   3  12       85.08      126.14     60.78 o 
   4   3  12     1507.50     1524.24     56.16 o 
   5   3  12      122.11      133.84     66.79 o 
   6   3  12        2.67      -57.55     68.91 o 
   7   3  12        0.52       45.66     75.93 o 
  -9   4  12      149.60      151.83     80.14 o 
  -8   4  12      568.08      523.27     79.58 o 
  -7   4  12        4.55        1.95     73.58 o 
  -6   4  12     1133.81     1181.75     88.84 o 
  -5   4  12     2025.32     1905.74     98.09 o 
  -4   4  12      280.82      327.82    129.97 o 
  -3   4  12     5582.61     5401.37    106.96 o 
  -2   4  12     4395.33     4409.24    118.55 o 
  -1   4  12     1190.44     1084.29     70.60 o 
   0   4  12       14.11        7.04     63.62 o 
   1   4  12        7.32      -22.73     53.79 o 
   2   4  12      467.47      429.01     67.21 o 
   3   4  12     6103.81     6061.63     66.95 o 
   4   4  12        3.81       75.13     55.36 o 
   5   4  12       68.08      202.90     72.59 o 
   6   4  12      964.93      909.87     77.86 o 
   7   4  12      267.06      225.77     77.48 o 
  -9   5  12      317.46      314.08     82.66 o 
  -8   5  12       54.75       56.62     78.24 o 
  -7   5  12       23.27       52.93     84.45 o 
  -6   5  12      537.80      528.03     90.99 o 
  -5   5  12     6653.38     6351.31    149.21 o 
  -4   5  12     3309.31     3430.87    142.65 o 
  -3   5  12     1940.28     1861.80     71.52 o 
  -2   5  12      414.20      403.94     87.38 o 
  -1   5  12     2356.19     2432.84     81.08 o 
   0   5  12     1684.49     1633.21     65.00 o 
   1   5  12     9400.27     9236.61    169.89 o 
   2   5  12        1.94       -4.17     62.87 o 
   3   5  12       93.99       94.55     69.39 o 
   4   5  12        2.52        0.51     50.54 o 
   5   5  12     1970.46     1846.71     62.27 o 
   6   5  12        2.08       -6.84     79.51 o 
   7   5  12       20.29       26.10    150.12 o 
  -9   6  12       28.74      110.03     87.10 o 
  -8   6  12      517.40      452.86     80.61 o 
  -7   6  12       62.78      124.04     93.22 o 
  -6   6  12      342.86      387.68     94.51 o 
  -5   6  12      315.61      363.45    127.65 o 
  -4   6  12     1845.04     1884.25    138.12 o 
  -3   6  12      388.35      395.27     93.11 o 
  -2   6  12     1165.33     1266.06     89.36 o 
  -1   6  12      237.98      217.27     57.68 o 
   0   6  12       16.19       20.78     60.72 o 
   1   6  12      935.76      813.66     79.96 o 
   2   6  12      662.55      719.17     63.83 o 
   3   6  12       11.69      101.51     68.66 o 
   4   6  12      148.07      258.11     62.03 o 
   5   6  12      498.41      530.60     66.45 o 
   6   6  12      627.91      686.85     77.69 o 
   7   6  12      362.99      412.85    144.41 o 
  -9   7  12      385.74      263.77    101.37 o 
  -8   7  12       59.55       48.66     81.10 o 
  -7   7  12      126.66      152.01     99.85 o 
  -6   7  12     2002.08     1856.49    138.18 o 
  -5   7  12      327.43      224.81    125.86 o 
  -4   7  12     1040.39     1084.46    124.64 o 
  -3   7  12     1055.19     1037.65    135.56 o 
  -2   7  12       50.08       41.30     87.37 o 
  -1   7  12      390.77      317.57     79.85 o 
   0   7  12     1682.18     1663.82     68.27 o 
   1   7  12      183.22      263.52     71.92 o 
   2   7  12       15.66      -57.27     59.88 o 
   3   7  12        1.98       88.17     69.23 o 
   4   7  12      281.16      362.73     71.80 o 
   5   7  12      954.17      969.75     69.13 o 
   6   7  12       54.13      116.03     60.00 o 
   7   7  12      173.99      205.33     83.42 o 
  -9   8  12        1.07       20.40     92.16 o 
  -8   8  12      110.81      123.98     83.94 o 
  -7   8  12      360.58      268.84     98.37 o 
  -6   8  12      856.33      874.55    136.38 o 
  -5   8  12       60.34      190.16    123.79 o 
  -4   8  12        2.47      105.26    130.07 o 
  -3   8  12      742.00      926.37    181.77 o 
  -2   8  12     2659.26     2675.72    109.75 o 
  -1   8  12      675.85      683.28     72.74 o 
   0   8  12      948.33      867.67     80.63 o 
   1   8  12     1106.19     1212.16     65.87 o 
   2   8  12      196.35      174.09     59.84 o 
   3   8  12       36.93      166.16     68.09 o 
   4   8  12      504.06      568.51     64.81 o 
   5   8  12       35.53       49.43     65.87 o 
   6   8  12      471.81      308.82     83.03 o 
   7   8  12      226.08      353.10     85.49 o 
  -9   9  12       21.44       82.66    100.66 o 
  -8   9  12       94.17      171.52    104.30 o 
  -7   9  12       60.68       89.38    109.83 o 
  -6   9  12     2334.70     2150.91    139.51 o 
  -5   9  12      953.18     1017.31    129.35 o 
  -4   9  12      587.04      603.07    120.87 o 
  -3   9  12      434.98      510.59     93.17 o 
  -2   9  12      243.62      230.12     77.57 o 
  -1   9  12      704.84      804.09     68.26 o 
   0   9  12     1090.94     1109.88     79.30 o 
   1   9  12       26.55       56.88     78.01 o 
   2   9  12      575.49      654.86     60.45 o 
   3   9  12       74.40       67.76     49.14 o 
   4   9  12        4.14      -57.21     57.21 o 
   5   9  12      247.76      288.13     79.06 o 
   6   9  12       11.17       87.54     81.01 o 
   7   9  12        0.02       21.27     89.37 o 
  -8  10  12       36.67       49.78    113.93 o 
  -7  10  12      535.69      433.88    150.76 o 
  -6  10  12        6.62      141.07    124.15 o 
  -5  10  12       91.16       10.99    125.92 o 
  -4  10  12       55.35      -35.01    119.97 o 
  -3  10  12      105.74       17.95    111.58 o 
  -2  10  12     3187.46     3246.68     81.28 o 
  -1  10  12     1010.62     1012.76     76.98 o 
   0  10  12      454.73      483.53     64.43 o 
   1  10  12     1464.53     1368.38     64.04 o 
   2  10  12      137.48      227.23     67.03 o 
   3  10  12      219.64      322.18     70.41 o 
   4  10  12       81.25      140.87     64.91 o 
   5  10  12      145.09       39.07     89.84 o 
   6  10  12       38.81      -51.20     95.53 o 
   7  10  12      194.94      163.62    191.31 o 
  -8  11  12        5.85       70.67    136.98 o 
  -7  11  12      110.57      120.10    143.89 o 
  -6  11  12      448.44      376.10    102.00 o 
  -5  11  12       46.05     -102.28    132.78 o 
  -4  11  12     1744.78     1906.90    130.80 o 
  -3  11  12      141.16      145.76     90.30 o 
  -2  11  12      820.52      917.31     72.11 o 
  -1  11  12        6.32      -35.11     61.27 o 
   0  11  12       12.14       22.13     62.68 o 
   1  11  12      519.73      464.95     72.54 o 
   2  11  12      186.90      244.03     71.17 o 
   3  11  12      396.42      380.22     64.39 o 
   4  11  12      564.88      584.33     86.96 o 
   5  11  12      256.43      225.95     70.47 o 
   6  11  12        8.92       57.37     75.18 o 
  -8  12  12        0.32      -49.74    128.62 o 
  -7  12  12      508.99      719.29    147.70 o 
  -6  12  12      178.95      336.01    143.41 o 
  -5  12  12       96.16      181.37    141.88 o 
  -4  12  12       49.64      322.44    131.76 o 
  -3  12  12     1942.55     1939.89     78.00 o 
  -2  12  12      148.35      246.47     82.28 o 
  -1  12  12     1084.78     1054.67     62.27 o 
   0  12  12     1394.61     1383.60     64.88 o 
   1  12  12      439.36      500.16     63.80 o 
   2  12  12       20.12       73.28     63.40 o 
   3  12  12      990.21      948.74     54.97 o 
   4  12  12       38.65      -13.88     66.91 o 
   5  12  12       45.29       81.09     88.79 o 
   6  12  12      152.87      208.40     87.65 o 
  -8  13  12      204.59      318.90    182.91 o 
  -7  13  12       95.84      324.00    166.63 o 
  -6  13  12      506.92      429.32    154.45 o 
  -5  13  12      205.63      293.16    141.84 o 
  -4  13  12      990.71      981.42    143.99 o 
  -3  13  12      137.70      164.96     88.59 o 
  -2  13  12        0.91      138.39     86.70 o 
  -1  13  12       57.18       23.25     62.42 o 
   0  13  12      209.14      246.32     63.37 o 
   1  13  12      575.42      613.16     53.03 o 
   2  13  12      178.49      177.32     74.45 o 
   3  13  12      242.71      236.53     66.83 o 
   4  13  12      528.87      656.58     68.56 o 
   5  13  12      107.83      147.42     79.52 o 
   6  13  12      143.74      142.25    120.28 o 
  -7  14  12      478.85      538.24    153.35 o 
  -6  14  12       65.59       38.10    141.96 o 
  -5  14  12        1.72       14.00    144.15 o 
  -4  14  12      177.92      286.79    139.15 o 
  -3  14  12     1566.29     1708.79     89.56 o 
  -2  14  12       13.39      126.80     81.54 o 
  -1  14  12       45.16       95.76     59.12 o 
   0  14  12      265.48      208.32     63.91 o 
   1  14  12       47.08       58.03     64.84 o 
   2  14  12        7.97        8.47     58.43 o 
   3  14  12      693.25      607.62     61.73 o 
   4  14  12       45.44      -20.78     74.38 o 
   5  14  12      184.79      153.11     94.83 o 
  -7  15  12       11.96      146.53    160.78 o 
  -6  15  12      239.75      174.13    142.76 o 
  -5  15  12      204.85      357.00    135.08 o 
  -4  15  12      534.11      680.84    142.77 o 
  -3  15  12        1.99       36.01     81.85 o 
  -2  15  12      267.08      245.25     82.45 o 
  -1  15  12        0.30       62.12     70.24 o 
   0  15  12      696.72      783.06     84.53 o 
   1  15  12       19.37       -4.79     66.26 o 
   2  15  12      221.51      180.91     61.31 o 
   3  15  12       53.37       -3.24     70.21 o 
   4  15  12      691.19      654.27     76.44 o 
   5  15  12        8.32      -19.05     92.37 o 
  -6  16  12        4.01      -78.99    168.61 o 
  -5  16  12        2.40      -10.79    111.38 o 
  -4  16  12       36.02      223.22    147.62 o 
  -3  16  12      904.28      818.19    106.73 o 
  -2  16  12        5.40      -50.63     77.48 o 
  -1  16  12      614.43      582.54     70.58 o 
   0  16  12      523.05      492.82     68.52 o 
   1  16  12      127.48      129.98     71.04 o 
   2  16  12        0.87      -36.66     62.11 o 
   3  16  12      317.14      322.37     62.48 o 
   4  16  12        0.92      156.36     84.34 o 
   5  16  12      129.83      122.87     80.21 o 
  -6  17  12        1.53     -156.18    156.18 o 
  -5  17  12        2.31      -70.57    147.88 o 
  -4  17  12      832.97      927.17    159.09 o 
  -3  17  12       12.28       73.64    148.11 o 
  -2  17  12       35.34      136.45     69.46 o 
  -1  17  12        0.13       76.34     65.40 o 
   0  17  12      773.70      876.04     72.37 o 
   1  17  12      162.36      221.25     64.99 o 
   2  17  12       47.86       68.78     68.85 o 
   3  17  12       14.13       13.01     75.22 o 
   4  17  12      476.19      519.50     81.14 o 
  -5  18  12       34.33      137.91    174.01 o 
  -4  18  12       50.17      351.18    162.56 o 
  -3  18  12      693.95      763.14    143.23 o 
  -2  18  12       21.61       67.57     72.46 o 
  -1  18  12      136.20       76.98     74.86 o 
   0  18  12       11.46      -53.48     66.92 o 
   1  18  12       63.55       32.50     66.85 o 
   2  18  12      261.97      379.42     75.83 o 
   3  18  12      163.37      218.92     82.07 o 
   4  18  12      252.77      288.69     83.69 o 
  -5  19  12      161.69       42.79    164.30 o 
  -4  19  12      202.98      175.24    173.19 o 
  -3  19  12        2.53      220.57    148.86 o 
  -2  19  12        6.25      110.12     87.08 o 
  -1  19  12      224.32      330.24     71.94 o 
   0  19  12      711.23      763.67     71.76 o 
   1  19  12      166.81       65.37     81.41 o 
   2  19  12        2.48       68.96     79.04 o 
   3  19  12       26.17       91.58     82.75 o 
  -4  20  12       65.56      268.94    162.75 o 
  -3  20  12      384.54      237.94    154.37 o 
  -2  20  12        1.84       63.55     90.55 o 
  -1  20  12      401.11      409.24     86.84 o 
   0  20  12       43.71       -3.92     86.36 o 
   1  20  12      136.44      151.73     86.86 o 
   2  20  12       58.56       88.05     78.90 o 
  -3  21  12        5.36      111.22    164.89 o 
  -2  21  12      122.70      121.49     80.49 o 
  -1  21  12        1.87        2.53     94.99 o 
   0  21  12      276.16      299.21     80.16 o 
   1  21  12       84.90      126.00     84.20 o 
  -9   0  13       83.80       97.24    175.18 o 
  -7   0  13     1020.83      993.14    106.69 o 
  -5   0  13      385.66      394.11    152.75 o 
  -3   0  13     3606.51     3653.50    167.86 o 
  -1   0  13     2180.84     2183.35    100.50 o 
   1   0  13      840.65      829.78    128.80 o 
   3   0  13      194.17      263.88     72.55 o 
   5   0  13        0.68      -43.05     86.77 o 
   7   0  13     1066.78     1021.17    110.47 o 
  -9   1  13       31.26       74.36     87.34 o 
  -8   1  13      187.30      241.99     74.37 o 
  -7   1  13       16.19       92.58     80.32 o 
  -6   1  13       92.07      122.76     78.75 o 
  -5   1  13     1250.33     1186.27     86.87 o 
  -4   1  13     5004.50     4716.47    118.22 o 
  -3   1  13      202.34      194.08     83.05 o 
  -2   1  13      246.29      289.43     70.80 o 
  -1   1  13      259.74      295.55     67.90 o 
   0   1  13     3569.61     3499.87     71.01 o 
   1   1  13      479.06      400.18     61.12 o 
   2   1  13      136.39      251.68     57.84 o 
   3   1  13      897.33      892.39     48.02 o 
   4   1  13       68.24       62.70     56.58 o 
   5   1  13      113.95      254.63     62.24 o 
   6   1  13      625.93      772.89    123.54 o 
   7   1  13        1.54        7.17     71.51 o 
  -9   2  13       14.34       77.89     87.84 o 
  -8   2  13        4.68       68.81     78.08 o 
  -7   2  13     1304.11     1283.65     75.37 o 
  -6   2  13      502.26      627.46     86.78 o 
  -5   2  13      186.17      200.84     83.82 o 
  -4   2  13      256.22      285.30    107.74 o 
  -3   2  13     1917.37     1799.62     85.18 o 
  -2   2  13      128.10      113.41     68.52 o 
  -1   2  13     4380.74     4201.81     74.92 o 
   0   2  13      210.16      209.92     62.82 o 
   1   2  13      630.64      606.62     60.65 o 
   2   2  13       36.60      125.52     67.59 o 
   3   2  13       45.70        5.58     53.70 o 
   4   2  13       14.76       35.45     55.23 o 
   5   2  13       18.36       24.31     66.49 o 
   6   2  13        1.05       36.09     61.44 o 
   7   2  13      489.44      623.86     76.42 o 
  -9   3  13       79.45      140.58     85.38 o 
  -8   3  13      368.35      400.51     78.25 o 
  -7   3  13        6.42       17.28     73.76 o 
  -6   3  13       85.38      142.12     90.94 o 
  -5   3  13        1.83       53.59     90.54 o 
  -4   3  13     2244.42     2183.67    109.64 o 
  -3   3  13       46.94       73.79     82.46 o 
  -2   3  13       20.58      -33.72     71.28 o 
  -1   3  13      888.81      899.60     69.00 o 
   0   3  13     2178.64     2113.85     65.91 o 
   1   3  13      156.43      163.40     59.71 o 
   2   3  13     2754.27     2671.12     93.43 o 
   3   3  13      200.62      162.85     53.58 o 
   4   3  13      808.72      861.47     56.33 o 
   5   3  13      120.18      174.06     59.18 o 
   6   3  13      527.22      583.95     73.18 o 
   7   3  13        2.50       -9.75     85.30 o 
  -9   4  13        0.21      -19.51     88.89 o 
  -8   4  13        5.71       23.96     82.45 o 
  -7   4  13      794.65      727.34     78.26 o 
  -6   4  13      417.56      404.96     95.75 o 
  -5   4  13     1094.47     1124.11    107.32 o 
  -4   4  13       30.10        6.45    123.53 o 
  -3   4  13      664.93      731.10     93.48 o 
  -2   4  13       19.74       78.87     75.25 o 
  -1   4  13      765.40      619.61     69.73 o 
   0   4  13      674.51      612.50     62.96 o 
   1   4  13     1354.24     1338.53     63.30 o 
   2   4  13       63.13       86.76     53.88 o 
   3   4  13       53.99      148.50     54.14 o 
   4   4  13       79.23      140.72     51.69 o 
   5   4  13      696.82      710.39     74.89 o 
   6   4  13       11.05       42.39     60.87 o 
   7   4  13       44.96      113.44     92.84 o 
  -9   5  13      265.25      258.71     93.01 o 
  -8   5  13      218.88      336.47     86.06 o 
  -7   5  13       21.32       95.72     89.46 o 
  -6   5  13      353.42      417.07    104.93 o 
  -5   5  13     2374.41     2474.60    135.97 o 
  -4   5  13     1068.21      979.85    127.78 o 
  -3   5  13       20.13       45.65     93.86 o 
  -2   5  13        7.46       51.80     75.10 o 
  -1   5  13      340.10      381.45     64.57 o 
   0   5  13     1523.27     1429.03     59.50 o 
   1   5  13     2185.53     2173.69     60.76 o 
   2   5  13      936.01      848.38     51.88 o 
   3   5  13      209.51      212.42     67.05 o 
   4   5  13      338.40      310.50     84.43 o 
   5   5  13      219.75      196.51    112.89 o 
   6   5  13       35.27       21.94     65.68 o 
   7   5  13       76.67      107.84     84.25 o 
  -9   6  13       41.61      145.06     91.95 o 
  -8   6  13       98.84       82.37     86.49 o 
  -7   6  13      271.26      253.57     98.83 o 
  -6   6  13      431.43      289.00    140.00 o 
  -5   6  13      166.45      236.44    118.40 o 
  -4   6  13      759.80      684.50    120.93 o 
  -3   6  13     3380.34     3347.91    105.39 o 
  -2   6  13     1652.01     1538.80     96.91 o 
  -1   6  13      733.40      785.87     68.35 o 
   0   6  13      961.24      957.56     66.19 o 
   1   6  13      144.91       58.79     74.32 o 
   2   6  13      395.31      402.99     70.96 o 
   3   6  13      447.35      457.97     59.90 o 
   4   6  13        5.36        2.48     72.10 o 
   5   6  13       71.37      181.28    118.42 o 
   6   6  13       15.13       97.07     78.24 o 
   7   6  13       76.01       21.18    121.61 o 
  -9   7  13       32.30      177.10     92.87 o 
  -8   7  13      505.13      524.35     89.53 o 
  -7   7  13        3.78       84.35    107.55 o 
  -6   7  13        7.09      -40.12    128.46 o 
  -5   7  13      268.13      372.52    129.64 o 
  -4   7  13     2084.30     2235.13    125.92 o 
  -3   7  13       21.60      -27.06     90.62 o 
  -2   7  13      580.21      687.14    200.88 o 
  -1   7  13     3022.30     2948.92     89.30 o 
   0   7  13      282.66      304.09     78.33 o 
   1   7  13      157.89      131.53     65.77 o 
   2   7  13      145.12      210.62     69.40 o 
   3   7  13       68.51       46.98     72.66 o 
   4   7  13      767.00      760.51     66.92 o 
   5   7  13      163.68      142.53     77.94 o 
   6   7  13       89.01      200.03     83.90 o 
   7   7  13       17.32      135.63     86.90 o 
  -9   8  13       95.43      131.29     97.93 o 
  -8   8  13       41.59      100.32    118.44 o 
  -7   8  13      195.22      224.52    147.38 o 
  -6   8  13     1418.61     1387.70    132.37 o 
  -5   8  13      274.24      445.71    120.57 o 
  -4   8  13        1.00     -100.31    127.43 o 
  -3   8  13      466.97      695.12     92.06 o 
  -2   8  13     1494.32     1546.11    152.67 o 
  -1   8  13     1499.28     1557.31     64.30 o 
   0   8  13      528.57      540.84     67.83 o 
   1   8  13      766.01      624.08     73.23 o 
   2   8  13        4.81       95.45     60.06 o 
   3   8  13     1563.58     1709.27     73.56 o 
   4   8  13      536.77      536.66     89.39 o 
   5   8  13       22.35       42.10     68.26 o 
   6   8  13      135.20       21.12     85.83 o 
   7   8  13       10.86      -16.19     90.75 o 
  -8   9  13      366.85      687.81    150.72 o 
  -7   9  13       41.37      152.47    149.31 o 
  -6   9  13      677.36      750.25    101.76 o 
  -5   9  13      832.42      919.97    125.63 o 
  -4   9  13      112.25      218.99    126.78 o 
  -3   9  13      441.50      508.80     88.69 o 
  -2   9  13     2694.30     2579.55    106.96 o 
  -1   9  13     2115.60     2077.53     68.50 o 
   0   9  13      471.26      437.85     76.42 o 
   1   9  13     1751.33     1762.59     64.16 o 
   2   9  13      220.31      323.13     67.98 o 
   3   9  13       59.35      -27.44     61.93 o 
   4   9  13        9.72      114.83     63.78 o 
   5   9  13       86.02      255.74     81.78 o 
   6   9  13       97.90      217.04     81.91 o 
  -8  10  13      135.79      -54.78    158.59 o 
  -7  10  13        3.77      -64.06    152.47 o 
  -6  10  13       56.01       85.57    124.96 o 
  -5  10  13       65.12      221.50    130.57 o 
  -4  10  13       19.48      -62.50    119.88 o 
  -3  10  13       24.24       14.53     73.42 o 
  -2  10  13      648.45      791.84     88.61 o 
  -1  10  13     1362.03     1254.40     73.13 o 
   0  10  13       10.67       70.90     70.49 o 
   1  10  13      375.95      352.93     73.51 o 
   2  10  13     1006.64     1063.29     72.47 o 
   3  10  13      858.18      811.94     77.52 o 
   4  10  13       57.96      147.38     76.27 o 
   5  10  13       17.35       35.68     71.26 o 
   6  10  13      249.93      291.81     83.42 o 
  -8  11  13       16.55      127.17    178.73 o 
  -7  11  13       81.52      188.45    147.12 o 
  -6  11  13        2.88       -9.94    129.56 o 
  -5  11  13      970.75      984.67    137.36 o 
  -4  11  13      166.59       25.79    123.27 o 
  -3  11  13        5.33       83.34     86.43 o 
  -2  11  13        0.05      123.22     84.75 o 
  -1  11  13       77.94      103.24     69.25 o 
   0  11  13       25.99       54.30     63.04 o 
   1  11  13      488.86      524.18     73.24 o 
   2  11  13       10.28      -44.20     61.51 o 
   3  11  13       31.23        8.94     63.76 o 
   4  11  13      133.79       98.96     67.50 o 
   5  11  13      315.59      420.43     85.07 o 
   6  11  13        0.47      127.48     88.40 o 
  -8  12  13       56.07      232.83    178.68 o 
  -7  12  13       57.57      183.45    116.76 o 
  -6  12  13      212.82      206.42    137.05 o 
  -5  12  13      311.77      266.74    141.15 o 
  -4  12  13      155.47      179.44    135.73 o 
  -3  12  13        0.71      169.01     77.99 o 
  -2  12  13     1592.95     1655.54     88.85 o 
  -1  12  13     1095.50     1132.78     73.75 o 
   0  12  13      678.28      764.52     60.91 o 
   1  12  13       29.26      -20.22     62.44 o 
   2  12  13      690.25      724.03     72.39 o 
   3  12  13       74.19      145.46     73.85 o 
   4  12  13      355.88      295.77     64.13 o 
   5  12  13      169.60      112.45    132.32 o 
   6  12  13       45.55       63.65    104.08 o 
  -7  13  13        0.97     -152.41    152.41 o 
  -6  13  13        9.27       77.96    151.47 o 
  -5  13  13      531.75      440.88    145.95 o 
  -4  13  13      232.37      313.56    130.05 o 
  -3  13  13      827.71      848.50     80.36 o 
  -2  13  13        6.87      161.97     93.35 o 
  -1  13  13      145.34      168.44     73.82 o 
   0  13  13      362.67      345.32     66.37 o 
   1  13  13      546.88      631.46     54.51 o 
   2  13  13      197.85      223.77     64.67 o 
   3  13  13       44.07      127.78     93.79 o 
   4  13  13       16.77       25.47     71.38 o 
   5  13  13       25.17      219.16     89.85 o 
  -7  14  13      231.14      464.80    177.86 o 
  -6  14  13      250.92      521.07    153.70 o 
  -5  14  13      184.37       40.64    146.25 o 
  -4  14  13      255.87      250.76    100.13 o 
  -3  14  13       14.87       14.77    185.94 o 
  -2  14  13      915.41      894.50     92.91 o 
  -1  14  13      115.20       56.03     73.36 o 
   0  14  13        1.09       -8.11     68.30 o 
   1  14  13        7.67      -14.49     64.13 o 
   2  14  13      122.40      214.08     61.35 o 
   3  14  13        4.82      224.16     79.40 o 
   4  14  13      125.63       38.02     68.99 o 
   5  14  13       47.87       86.74     93.66 o 
  -7  15  13        0.74        2.58    160.45 o 
  -6  15  13       14.70     -159.03    159.03 o 
  -5  15  13      850.67      849.69    156.47 o 
  -4  15  13        0.04      238.49    133.35 o 
  -3  15  13      585.56      548.17     79.85 o 
  -2  15  13      237.27      223.09    116.59 o 
  -1  15  13     1129.58     1135.54     81.72 o 
   0  15  13      554.26      598.10     63.09 o 
   1  15  13     1156.81     1142.19     62.35 o 
   2  15  13       19.04       43.25     56.32 o 
   3  15  13        4.25       62.36     72.37 o 
   4  15  13       53.80      -92.20     92.20 o 
   5  15  13      602.51      532.00    102.66 o 
  -6  16  13      273.76      279.94    152.77 o 
  -5  16  13        0.14      -31.83    159.95 o 
  -4  16  13       20.84      -16.89    142.94 o 
  -3  16  13       12.62       15.03     82.46 o 
  -2  16  13     1249.75     1322.17     84.75 o 
  -1  16  13      717.07      714.83     76.53 o 
   0  16  13      478.44      456.40     60.72 o 
   1  16  13      130.68      136.29     69.95 o 
   2  16  13      153.90      223.48     73.17 o 
   3  16  13       26.90      107.87     73.03 o 
   4  16  13      151.30      207.47     79.11 o 
  -6  17  13       17.42      -60.52    127.78 o 
  -5  17  13      171.25      243.93    168.55 o 
  -4  17  13        3.03      -88.40    152.18 o 
  -3  17  13      436.15      456.78     90.29 o 
  -2  17  13        2.91      -19.13     83.39 o 
  -1  17  13       14.04       32.61     68.47 o 
   0  17  13      143.39      175.64     72.50 o 
   1  17  13      840.51      768.53     77.09 o 
   2  17  13       66.19        7.57     75.69 o 
   3  17  13        6.24      105.74     80.92 o 
   4  17  13      110.97      273.79     78.55 o 
  -5  18  13       48.16      210.58    171.82 o 
  -4  18  13       32.31      229.76    151.09 o 
  -3  18  13       20.18      -67.09    155.60 o 
  -2  18  13      825.66      871.80     97.16 o 
  -1  18  13      590.94      557.80     81.40 o 
   0  18  13      282.39      259.56     77.49 o 
   1  18  13        0.33       67.55     78.28 o 
   2  18  13      376.72      314.70     73.98 o 
   3  18  13        0.37        6.12     84.96 o 
  -4  19  13        2.95       55.13    158.19 o 
  -3  19  13      606.39      943.32    155.49 o 
  -2  19  13      106.44      157.24     96.54 o 
  -1  19  13       32.28      -53.87     82.34 o 
   0  19  13       25.17      100.99     79.09 o 
   1  19  13      690.22      601.28     82.99 o 
   2  19  13       20.52       57.03     77.84 o 
  -3  20  13       18.69     -108.85    161.12 o 
  -2  20  13      389.34      327.30     81.36 o 
  -1  20  13       47.31       92.05     91.51 o 
   0  20  13       47.47      122.56     78.85 o 
   1  20  13        2.32       21.13     80.09 o 
  -2  21  13       29.09      138.25     92.74 o 
  -1  21  13       32.55      104.56     85.45 o 
   0  21  13      220.28      216.44     95.01 o 
  -8   0  14       54.68       95.83    112.83 o 
  -6   0  14     1110.93     1153.49    102.16 o 
  -4   0  14     3590.84     3457.88    157.40 o 
  -2   0  14      139.98      156.79     97.12 o 
   0   0  14      261.68      312.29     85.92 o 
   2   0  14     2072.65     2077.21    116.40 o 
   4   0  14       87.47       66.59     77.13 o 
   6   0  14       96.53       99.13    108.17 o 
  -9   1  14      377.04      366.92    107.15 o 
  -8   1  14       35.29      106.70     96.51 o 
  -7   1  14     1155.35     1290.10     87.32 o 
  -6   1  14       17.56       55.74     68.73 o 
  -5   1  14     1356.61     1307.18     85.11 o 
  -4   1  14     2742.13     2719.06    122.76 o 
  -3   1  14      705.81      728.15     84.71 o 
  -2   1  14      634.46      620.15     67.68 o 
  -1   1  14       38.31       88.96     67.18 o 
   0   1  14      219.66      194.28     61.11 o 
   1   1  14     4129.13     3935.08     81.34 o 
   2   1  14     2707.46     2623.13     58.52 o 
   3   1  14       55.05      115.65     62.21 o 
   4   1  14        2.81      -53.24     64.17 o 
   5   1  14      280.59      308.60     63.19 o 
   6   1  14       28.19      158.02     68.20 o 
   7   1  14      149.51      -17.89     79.74 o 
  -9   2  14       13.64       66.07     94.92 o 
  -8   2  14       71.26      171.44     82.70 o 
  -7   2  14      445.35      416.69     89.58 o 
  -6   2  14     1426.28     1454.34     88.79 o 
  -5   2  14       34.02       -3.45     85.84 o 
  -4   2  14      576.56      613.50    109.42 o 
  -3   2  14       66.25       88.02     82.01 o 
  -2   2  14     1828.60     1950.53     73.56 o 
  -1   2  14      231.17      216.62     65.15 o 
   0   2  14      703.12      755.97     64.32 o 
   1   2  14       38.18      122.84     62.88 o 
   2   2  14       97.91      118.07     63.19 o 
   3   2  14      383.35      445.69     55.78 o 
   4   2  14       81.07      116.08     53.25 o 
   5   2  14       16.54       97.55     60.74 o 
   6   2  14       70.26       91.93     68.79 o 
   7   2  14       10.41      136.76     79.04 o 
  -9   3  14      311.01      319.04     93.15 o 
  -8   3  14       26.48       34.28     82.78 o 
  -7   3  14      629.32      640.46     74.14 o 
  -6   3  14       98.73      109.88     92.86 o 
  -5   3  14       49.87      103.22     98.10 o 
  -4   3  14      425.16      363.88    104.72 o 
  -3   3  14     1111.91     1215.39     91.49 o 
  -2   3  14      380.54      355.85     72.66 o 
  -1   3  14       82.71       40.17     63.02 o 
   0   3  14      110.05      145.33     63.54 o 
   1   3  14      442.12      414.34     57.77 o 
   2   3  14      602.04      620.54     50.68 o 
   3   3  14       78.10      134.78     55.92 o 
   4   3  14      174.90      239.53     61.58 o 
   5   3  14      880.46      839.61     59.11 o 
   6   3  14      132.61      170.37     84.40 o 
   7   3  14      139.22      182.57     86.07 o 
  -9   4  14        0.31       92.02     90.91 o 
  -8   4  14        2.06       -7.00     86.72 o 
  -7   4  14       83.62      114.58     98.41 o 
  -6   4  14     1093.38     1082.02    104.93 o 
  -5   4  14      900.61      949.59    134.34 o 
  -4   4  14       54.00       95.00    126.43 o 
  -3   4  14     2087.99     2012.80     91.94 o 
  -2   4  14     5403.62     5532.08    130.97 o 
  -1   4  14      100.68      177.75     64.77 o 
   0   4  14      564.31      573.66     66.71 o 
   1   4  14     1329.74     1356.27     65.44 o 
   2   4  14       56.98       88.00     53.81 o 
   3   4  14      360.30      469.80     62.40 o 
   4   4  14     1497.73     1408.04     59.96 o 
   5   4  14      108.87      176.07     77.15 o 
   6   4  14        5.80       79.41     90.65 o 
   7   4  14       19.24      -99.47     99.47 o 
  -9   5  14      159.92      198.26     95.79 o 
  -8   5  14      133.31      131.25     87.21 o 
  -7   5  14       91.19      156.57    104.12 o 
  -6   5  14       10.30      -69.47    147.47 o 
  -5   5  14      151.86      253.48    133.93 o 
  -4   5  14       43.63       32.44    116.83 o 
  -3   5  14     2014.60     2005.22     92.27 o 
  -2   5  14      335.74      269.37     94.66 o 
  -1   5  14      575.88      525.99     70.64 o 
   0   5  14      132.96      230.53     68.23 o 
   1   5  14     1684.78     1617.88     92.58 o 
   2   5  14      646.28      665.18     55.10 o 
   3   5  14       18.48      222.38     67.86 o 
   4   5  14      376.08      511.88     98.07 o 
   5   5  14      868.04      908.47     70.86 o 
   6   5  14      109.84      264.97     89.36 o 
   7   5  14       62.27      213.45    104.82 o 
  -9   6  14       53.38      121.86    100.60 o 
  -8   6  14       55.85      137.61     85.60 o 
  -7   6  14       82.03       -3.97    131.61 o 
  -6   6  14       39.13      134.00    138.20 o 
  -5   6  14      140.05      109.79    131.74 o 
  -4   6  14     2412.30     2201.90    133.76 o 
  -3   6  14       20.58       76.28     88.19 o 
  -2   6  14     1098.99     1128.09     91.50 o 
  -1   6  14     3696.72     3685.61     89.03 o 
   0   6  14     1991.65     1950.05     73.54 o 
   1   6  14      377.61      384.83     72.55 o 
   2   6  14        3.74        7.48     59.72 o 
   3   6  14      391.18      340.37     57.38 o 
   4   6  14      336.21      288.51     73.91 o 
   5   6  14      445.02      568.54     78.21 o 
   6   6  14        9.19       82.38     90.49 o 
   7   6  14      199.89      227.60     85.23 o 
  -9   7  14        1.39      -20.42    107.24 o 
  -8   7  14      263.00      344.43     94.80 o 
  -7   7  14      339.74      345.58    135.22 o 
  -6   7  14       26.84      -26.19    128.03 o 
  -5   7  14      376.10      329.20    133.69 o 
  -4   7  14      491.73      477.87    122.18 o 
  -3   7  14      993.69      936.30     75.75 o 
  -2   7  14      852.70      808.99     80.00 o 
  -1   7  14       27.20      -39.13     82.49 o 
   0   7  14      861.67      803.30     68.37 o 
   1   7  14      756.47      716.88     70.06 o 
   2   7  14      137.82      187.62     67.18 o 
   3   7  14      266.74      287.01     71.60 o 
   4   7  14      195.08      219.62     74.02 o 
   5   7  14      252.53      277.26     75.26 o 
   6   7  14      186.50      194.84     74.95 o 
  -8   8  14       57.33      116.70    149.63 o 
  -7   8  14      533.83      519.39    133.32 o 
  -6   8  14      347.59      354.08    133.72 o 
  -5   8  14       28.14       82.74    123.68 o 
  -4   8  14      579.69      561.88    116.57 o 
  -3   8  14     1176.59     1210.27     93.71 o 
  -2   8  14      801.46      755.74     78.13 o 
  -1   8  14     3515.43     3483.75     75.55 o 
   0   8  14      595.61      424.77     74.83 o 
   1   8  14     2578.32     2521.64    103.70 o 
   2   8  14      262.56      282.51     55.89 o 
   3   8  14     1274.77     1352.76     66.56 o 
   4   8  14      674.68      636.51     76.38 o 
   5   8  14       12.18        9.92     81.57 o 
   6   8  14       74.22       32.69     92.90 o 
  -8   9  14      312.38      350.09    154.78 o 
  -7   9  14       22.09      -78.24    135.16 o 
  -6   9  14      248.65      205.14    144.03 o 
  -5   9  14      203.64      257.48    136.79 o 
  -4   9  14      202.60      348.66    130.26 o 
  -3   9  14      715.15      825.19     86.28 o 
  -2   9  14      256.82      353.60    136.75 o 
  -1   9  14        0.16       30.42     72.50 o 
   0   9  14      519.66      538.77     62.63 o 
   1   9  14      805.08      726.98     69.44 o 
   2   9  14      154.61      156.88     73.55 o 
   3   9  14      241.30      328.75     72.65 o 
   4   9  14        9.26       43.21     67.98 o 
   5   9  14       41.52       35.53     73.54 o 
   6   9  14      107.57      159.47     80.78 o 
  -8  10  14      278.59      251.01    159.56 o 
  -7  10  14      297.16      114.54    142.82 o 
  -6  10  14       86.32       93.87    143.90 o 
  -5  10  14       78.39      157.47     96.50 o 
  -4  10  14        8.74       41.51    129.88 o 
  -3  10  14      256.13      339.94     86.88 o 
  -2  10  14        1.82      130.79     87.56 o 
  -1  10  14     2285.77     2238.00     62.63 o 
   0  10  14      361.35      412.22     70.39 o 
   1  10  14       82.30       12.69     71.74 o 
   2  10  14      185.49      162.87     62.78 o 
   3  10  14      231.31      329.83     73.84 o 
   4  10  14        2.92      -16.80     74.60 o 
   5  10  14      108.76      189.49     82.29 o 
   6  10  14       40.11       17.43    102.48 o 
  -8  11  14      476.06      599.82    178.37 o 
  -7  11  14      417.23      413.32    146.91 o 
  -6  11  14        8.86       46.66    154.23 o 
  -5  11  14      322.00      371.36    138.33 o 
  -4  11  14     1764.31     1703.67    104.14 o 
  -3  11  14        2.09       70.49    110.56 o 
  -2  11  14       24.96      -63.71     63.94 o 
  -1  11  14      185.34      213.40     74.80 o 
   0  11  14       91.28      120.69     57.22 o 
   1  11  14       55.70      -16.43     65.76 o 
   2  11  14     1615.16     1742.39     78.65 o 
   3  11  14        5.33      113.02    105.81 o 
   4  11  14       75.67      167.22     67.04 o 
   5  11  14       31.04      151.60     92.48 o 
   6  11  14        3.06      -28.06     91.00 o 
  -7  12  14      168.55      198.66    150.47 o 
  -6  12  14      169.75      255.56    143.49 o 
  -5  12  14      380.54      556.21    143.30 o 
  -4  12  14        0.29      153.65    139.65 o 
  -3  12  14     1506.83     1620.86     97.31 o 
  -2  12  14       22.35      -23.59     67.91 o 
  -1  12  14     1795.59     1779.22     63.93 o 
   0  12  14     1609.91     1685.33     71.78 o 
   1  12  14       18.79      -50.47     70.89 o 
   2  12  14      456.64      465.37     75.31 o 
   3  12  14      964.15      930.76     78.74 o 
   4  12  14       72.81      158.30     73.15 o 
   5  12  14       62.82      -20.39     80.68 o 
  -7  13  14       23.53      -72.20    123.08 o 
  -6  13  14       16.74      102.22    142.79 o 
  -5  13  14      166.68      235.92    133.69 o 
  -4  13  14     1089.44      971.72    106.29 o 
  -3  13  14       11.91        7.63     80.99 o 
  -2  13  14      496.96      533.72     71.19 o 
  -1  13  14      216.17      455.81    104.45 o 
   0  13  14     2128.88     2128.87     75.00 o 
   1  13  14      211.14      321.11     64.43 o 
   2  13  14      994.43     1027.08     68.48 o 
   3  13  14       46.90      -29.62    125.57 o 
   4  13  14        4.89      128.20     67.63 o 
   5  13  14       26.36      135.64    135.92 o 
  -7  14  14       13.49       36.23    163.22 o 
  -6  14  14      289.14      339.29    154.35 o 
  -5  14  14      274.79      299.37    107.98 o 
  -4  14  14        2.03       41.18    143.78 o 
  -3  14  14       17.60       61.81     89.95 o 
  -2  14  14        1.98      -46.73     78.08 o 
  -1  14  14     1979.64     1975.34     73.49 o 
   0  14  14       48.54      107.77     78.15 o 
   1  14  14        1.73      -15.28     64.87 o 
   2  14  14      130.08      135.57     62.64 o 
   3  14  14      685.96      604.80     75.00 o 
   4  14  14        0.23      149.63     78.78 o 
   5  14  14        3.98      -62.41     98.18 o 
  -6  15  14       80.07      304.97    153.39 o 
  -5  15  14       42.56      188.83    110.82 o 
  -4  15  14      427.01      437.60    152.98 o 
  -3  15  14      122.06      165.83    103.43 o 
  -2  15  14      240.35      116.58    101.14 o 
  -1  15  14       42.33       26.45     78.66 o 
   0  15  14      182.60      186.40     59.12 o 
   1  15  14        0.07       80.25     71.52 o 
   2  15  14      581.54      657.21     72.38 o 
   3  15  14        1.40       29.29     67.17 o 
   4  15  14       12.59       31.20     90.97 o 
  -6  16  14       22.74      100.50    179.24 o 
  -5  16  14      278.18      390.73    117.47 o 
  -4  16  14      178.63      192.07    141.12 o 
  -3  16  14      187.66      158.08    100.83 o 
  -2  16  14      165.99      356.98    100.39 o 
  -1  16  14     1249.56     1388.81     85.20 o 
   0  16  14        2.64       48.26     66.22 o 
   1  16  14       32.71       62.13     72.46 o 
   2  16  14       52.20      177.91     67.12 o 
   3  16  14      160.01      174.68     82.36 o 
   4  16  14       19.60        8.64     74.89 o 
  -5  17  14       51.33      167.97    123.43 o 
  -4  17  14      132.00      247.47    119.00 o 
  -3  17  14      102.25       44.97    105.57 o 
  -2  17  14      363.54      319.22    101.24 o 
  -1  17  14       27.43       84.30     74.19 o 
   0  17  14      793.52      816.13     71.96 o 
   1  17  14       31.42       95.79     75.93 o 
   2  17  14      223.97      284.74     80.97 o 
   3  17  14        0.26      106.40     77.61 o 
  -5  18  14       82.97       44.50    127.47 o 
  -4  18  14       25.39      136.48    126.61 o 
  -3  18  14       92.49       13.78    169.82 o 
  -2  18  14      203.75      137.42     91.77 o 
  -1  18  14       53.63       70.15     80.52 o 
   0  18  14      173.37      237.47     82.12 o 
   1  18  14        0.06      120.61     82.82 o 
   2  18  14       43.15       61.47     87.21 o 
   3  18  14       92.63      194.21     84.27 o 
  -4  19  14      314.85      325.36    133.86 o 
  -3  19  14        2.17      279.32    176.67 o 
  -2  19  14      175.52      159.86    141.50 o 
  -1  19  14       43.56       41.27     92.15 o 
   0  19  14       94.89      216.41     80.70 o 
   1  19  14      118.83      261.64     79.02 o 
   2  19  14      537.64      634.78     91.07 o 
  -3  20  14       10.30       75.98    167.28 o 
  -2  20  14        7.86       89.83    115.36 o 
  -1  20  14       93.21       90.36     85.02 o 
   0  20  14       19.61      149.00     90.55 o 
   1  20  14        5.05       63.07     94.98 o 
  -9   0  15      528.53      521.64    145.51 o 
  -7   0  15        6.76       -3.31    118.12 o 
  -5   0  15      406.73      307.98    156.83 o 
  -3   0  15      186.88      183.20     99.53 o 
  -1   0  15     3660.50     3690.92    107.93 o 
   1   0  15       44.90       98.31     83.64 o 
   3   0  15     1506.69     1398.42     90.89 o 
   5   0  15     1656.99     1665.02     88.15 o 
   7   0  15      126.81      106.80    115.72 o 
  -9   1  15        4.97        9.52     97.40 o 
  -8   1  15      987.67     1032.73     88.88 o 
  -7   1  15       58.46       26.31     77.53 o 
  -6   1  15     1189.59     1187.12     80.00 o 
  -5   1  15     1195.80     1161.59     94.09 o 
  -4   1  15      690.54      770.89    101.18 o 
  -3   1  15      554.73      577.67     84.48 o 
  -2   1  15     3426.08     3400.72     76.48 o 
  -1   1  15      395.99      430.14     66.14 o 
   0   1  15      662.09      584.74     63.37 o 
   1   1  15      135.27      172.29     61.06 o 
   2   1  15     4329.95     4327.88     60.96 o 
   3   1  15      759.33      700.10     61.97 o 
   4   1  15      219.72      340.09     67.13 o 
   5   1  15        5.63       85.59     63.21 o 
   6   1  15      694.36      839.16    138.49 o 
   7   1  15        6.89       -9.83     96.74 o 
  -9   2  15      156.56      115.58    113.98 o 
  -8   2  15       58.28      201.59    102.27 o 
  -7   2  15       61.81       46.41     99.71 o 
  -6   2  15      227.43      178.74     90.11 o 
  -5   2  15       10.72       22.17     89.38 o 
  -4   2  15       19.48       47.91    104.88 o 
  -3   2  15        3.14       46.56     79.80 o 
  -2   2  15       64.77       92.46     71.06 o 
  -1   2  15     1621.32     1524.34     70.79 o 
   0   2  15      933.81      940.66     64.52 o 
   1   2  15       18.30       47.31     55.82 o 
   2   2  15      310.58      359.11     61.40 o 
   3   2  15      316.91      367.64     56.34 o 
   4   2  15      180.90      211.54     66.58 o 
   5   2  15      562.06      541.59     97.88 o 
   6   2  15       92.34      114.07     87.39 o 
   7   2  15       18.65      125.81    167.51 o 
  -9   3  15       82.99      155.74    100.07 o 
  -8   3  15      495.73      521.09     88.82 o 
  -7   3  15       38.07       86.48     82.48 o 
  -6   3  15     1654.26     1660.03    104.21 o 
  -5   3  15       57.54       99.13    104.76 o 
  -4   3  15       52.58      -27.26    130.59 o 
  -3   3  15      259.74      233.02     82.56 o 
  -2   3  15      644.51      674.16     74.45 o 
  -1   3  15        0.26       -5.25     65.81 o 
   0   3  15     1886.42     1902.49     67.53 o 
   1   3  15     1296.77     1224.77     66.49 o 
   2   3  15     2409.32     2399.30     65.76 o 
   3   3  15      254.42      202.63     63.02 o 
   4   3  15      121.04      147.09     55.14 o 
   5   3  15       12.92       16.66     59.19 o 
   6   3  15      249.97      282.62     75.51 o 
  -9   4  15      136.33      130.26     99.88 o 
  -8   4  15       12.65      101.72     87.91 o 
  -7   4  15       16.70       59.68    103.08 o 
  -6   4  15       18.20       70.91    136.75 o 
  -5   4  15      220.04      201.68    131.01 o 
  -4   4  15      213.40      282.33    129.81 o 
  -3   4  15      682.85      633.54     96.99 o 
  -2   4  15        6.89      -44.99     73.94 o 
  -1   4  15      266.07      337.23     70.23 o 
   0   4  15      137.60      242.71     66.44 o 
   1   4  15      510.80      548.32     62.21 o 
   2   4  15      667.61      609.71     57.70 o 
   3   4  15     1031.99     1111.69     65.35 o 
   4   4  15      612.60      611.39     59.29 o 
   5   4  15      326.45      337.59     79.64 o 
   6   4  15       12.68       58.89     76.22 o 
  -9   5  15       92.31      155.34    100.16 o 
  -8   5  15      528.87      522.11     97.55 o 
  -7   5  15       10.01     -149.85    149.85 o 
  -6   5  15      149.57      108.27    139.76 o 
  -5   5  15      717.30      682.93    140.73 o 
  -4   5  15       14.94       14.14    127.79 o 
  -3   5  15       47.47       89.19     82.22 o 
  -2   5  15       11.45      -22.89     85.86 o 
  -1   5  15      490.39      501.03     79.87 o 
   0   5  15       28.26       43.07     67.99 o 
   1   5  15        3.68       68.12     61.18 o 
   2   5  15      943.19      913.48     62.62 o 
   3   5  15       10.38       25.07     71.97 o 
   4   5  15      213.94      244.41     78.36 o 
   5   5  15        0.43       23.00     82.25 o 
   6   5  15       68.07       86.34     85.68 o 
  -9   6  15      140.48      434.06    169.51 o 
  -8   6  15       53.57       77.31    114.50 o 
  -7   6  15        0.82      201.03    150.39 o 
  -6   6  15       52.79      163.21    138.86 o 
  -5   6  15      135.19      -19.87    137.99 o 
  -4   6  15        4.84      -90.03    128.54 o 
  -3   6  15      124.01      207.28     90.51 o 
  -2   6  15      879.66      801.00     87.30 o 
  -1   6  15       47.66       73.39     69.29 o 
   0   6  15      714.94      779.75     65.80 o 
   1   6  15      124.57      157.03     71.22 o 
   2   6  15      484.99      487.84     63.70 o 
   3   6  15       92.98      118.81     67.59 o 
   4   6  15     1076.93     1092.75     84.72 o 
   5   6  15      214.39      262.63     84.57 o 
   6   6  15      115.98      164.72     93.29 o 
  -8   7  15      166.42      120.04    110.86 o 
  -7   7  15      272.55      266.72    140.07 o 
  -6   7  15       25.63      -11.59    129.65 o 
  -5   7  15       94.50      153.78    139.89 o 
  -4   7  15       74.24      217.39    121.08 o 
  -3   7  15       25.77      -78.22     92.16 o 
  -2   7  15      358.61      255.43     88.56 o 
  -1   7  15      829.70      830.11     80.58 o 
   0   7  15      129.31      132.99     74.87 o 
   1   7  15       62.62       27.81     63.70 o 
   2   7  15      241.64      185.39    107.92 o 
   3   7  15        9.11       11.94     66.47 o 
   4   7  15        8.38        7.79     78.44 o 
   5   7  15       18.84      154.51     77.16 o 
   6   7  15      232.51      333.14     97.24 o 
  -8   8  15       83.02      105.78    168.71 o 
  -7   8  15        5.20      237.80    151.71 o 
  -6   8  15      721.84      726.03    147.35 o 
  -5   8  15      184.36      170.63    139.68 o 
  -4   8  15      267.45      516.39    118.27 o 
  -3   8  15      246.31      289.42     74.62 o 
  -2   8  15      963.99     1007.28    115.47 o 
  -1   8  15        9.45       -4.99     78.32 o 
   0   8  15     5185.52     4933.52     82.80 o 
   1   8  15       11.91      160.48     73.32 o 
   2   8  15      146.47      149.55     72.23 o 
   3   8  15      475.03      599.61     73.75 o 
   4   8  15      651.62      698.21     74.10 o 
   5   8  15       60.71       25.41     79.24 o 
   6   8  15      433.65      421.80     79.71 o 
  -8   9  15      131.15      253.01    175.21 o 
  -7   9  15      219.54      339.09    152.04 o 
  -6   9  15        1.48      111.08    131.14 o 
  -5   9  15        0.31       65.77    127.75 o 
  -4   9  15      276.24      309.70    121.59 o 
  -3   9  15     2254.20     2314.01    139.69 o 
  -2   9  15      905.09      944.88     77.60 o 
  -1   9  15       17.48       10.92     77.03 o 
   0   9  15     1609.55     1712.10     67.94 o 
   1   9  15     1422.96     1390.29     69.78 o 
   2   9  15      632.35      650.48     74.95 o 
   3   9  15      413.47      572.51     76.69 o 
   4   9  15      101.99      207.85     73.41 o 
   5   9  15        2.18      114.12    100.75 o 
   6   9  15       13.85      291.40    104.89 o 
  -8  10  15      176.28      308.37    182.35 o 
  -7  10  15       16.77     -108.38    149.16 o 
  -6  10  15        7.33        0.41    147.11 o 
  -5  10  15      855.31      847.19    145.96 o 
  -4  10  15      849.81      907.13    125.92 o 
  -3  10  15      262.41      282.63     92.17 o 
  -2  10  15      279.96      361.42     90.86 o 
  -1  10  15      550.61      608.63     75.94 o 
   0  10  15      644.54      611.67     59.36 o 
   1  10  15       48.81      172.34     74.16 o 
   2  10  15      510.68      522.26     77.18 o 
   3  10  15      234.30      352.59     90.07 o 
   4  10  15      252.61      366.60     79.92 o 
   5  10  15        1.43      102.99    149.10 o 
  -7  11  15      242.75      130.96    122.26 o 
  -6  11  15       93.55       85.31    152.05 o 
  -5  11  15        1.08     -129.87    129.87 o 
  -4  11  15        5.45       10.41    125.13 o 
  -3  11  15     1364.34     1285.91     91.13 o 
  -2  11  15      107.79      143.27     89.06 o 
  -1  11  15      100.39      110.76     70.34 o 
   0  11  15      265.98      273.64     62.25 o 
   1  11  15     1099.22     1209.44     94.09 o 
   2  11  15      143.11      136.43     68.26 o 
   3  11  15      181.31      197.87     80.36 o 
   4  11  15       87.25       65.74     75.19 o 
   5  11  15        2.37       26.61     94.78 o 
  -7  12  15       33.29       -6.19    155.91 o 
  -6  12  15      450.69      385.48    146.47 o 
  -5  12  15      403.38      405.73    146.12 o 
  -4  12  15      473.55      425.98    142.91 o 
  -3  12  15       17.81       61.50    123.39 o 
  -2  12  15      726.24      843.16     95.82 o 
  -1  12  15     1979.55     2051.12     86.96 o 
   0  12  15     1068.64     1046.05     76.42 o 
   1  12  15       16.85       90.58     76.08 o 
   2  12  15       46.09      108.65     68.06 o 
   3  12  15      218.57      267.94     80.14 o 
   4  12  15      769.79      776.95     89.39 o 
   5  12  15       59.04       -4.06     83.98 o 
  -7  13  15       89.99      304.83    156.45 o 
  -6  13  15       28.64      119.28    117.47 o 
  -5  13  15        0.35      -89.97    107.22 o 
  -4  13  15       16.76       65.23    103.32 o 
  -3  13  15      934.47      979.31    102.36 o 
  -2  13  15       95.76      259.88    100.63 o 
  -1  13  15       52.22       54.15     72.06 o 
   0  13  15      180.26      323.50     85.42 o 
   1  13  15      163.03      166.35     73.35 o 
   2  13  15        2.18       -1.84    144.70 o 
   3  13  15     1009.10     1028.77     80.27 o 
   4  13  15        2.26      -13.81     80.08 o 
   5  13  15       87.28       96.67     94.31 o 
  -6  14  15       94.13      152.63    120.29 o 
  -5  14  15       51.89      147.66    135.83 o 
  -4  14  15       29.09      -55.18    150.33 o 
  -3  14  15      112.06      154.40     92.84 o 
  -2  14  15      136.81      179.72     96.08 o 
  -1  14  15      223.07      326.14     79.64 o 
   0  14  15       49.85      164.56     75.18 o 
   1  14  15        1.96      -15.54     67.27 o 
   2  14  15        3.81       29.98     71.16 o 
   3  14  15       64.24       46.46     96.17 o 
   4  14  15      444.74      402.37     90.09 o 
  -6  15  15       40.96      -47.30    158.36 o 
  -5  15  15        4.98       54.00    160.26 o 
  -4  15  15       41.52       91.22    114.01 o 
  -3  15  15      175.70      138.70     86.45 o 
  -2  15  15       37.92      197.42     98.02 o 
  -1  15  15       29.94      124.40     85.37 o 
   0  15  15        1.63       10.38     62.30 o 
   1  15  15      295.02      355.52     76.18 o 
   2  15  15       59.60      139.89     70.02 o 
   3  15  15      493.66      592.82     81.51 o 
   4  15  15      280.41      196.36    103.25 o 
  -6  16  15      395.84      308.06    162.74 o 
  -5  16  15        8.31       14.47    164.52 o 
  -4  16  15       49.59       45.77    142.51 o 
  -3  16  15       24.54      -62.39     91.22 o 
  -2  16  15      596.86      565.08     87.15 o 
  -1  16  15      153.78       99.88     86.70 o 
   0  16  15      461.86      459.88     73.10 o 
   1  16  15        6.98       73.57     79.76 o 
   2  16  15        2.34      -12.44     79.31 o 
   3  16  15        5.74       35.35     79.18 o 
  -5  17  15        6.18       25.63    175.00 o 
  -4  17  15        3.25       79.56    167.58 o 
  -3  17  15      139.52       43.89    105.28 o 
  -2  17  15      185.84      331.29    116.16 o 
  -1  17  15       13.40       74.81     78.34 o 
   0  17  15        4.60       23.04     77.20 o 
   1  17  15     1079.55     1004.03     74.85 o 
   2  17  15        5.66       82.95     80.94 o 
   3  17  15      149.12      181.37     80.30 o 
  -4  18  15       35.06      227.06    157.97 o 
  -3  18  15        8.52      100.48    110.30 o 
  -2  18  15       26.55      142.84    136.76 o 
  -1  18  15      616.89      627.88     98.10 o 
   0  18  15      404.54      500.71     80.35 o 
   1  18  15        1.46      -52.74     76.59 o 
   2  18  15       24.20       93.22     82.68 o 
  -3  19  15      211.60      385.65    181.24 o 
  -2  19  15      100.54      160.04    119.41 o 
  -1  19  15       25.89      -50.08    100.39 o 
   0  19  15        7.18       66.47     83.22 o 
   1  19  15      937.80      981.54     80.74 o 
  -1  20  15        3.51      182.03    160.13 o 
  -8   0  16     1009.06     1027.91    134.38 o 
  -6   0  16      113.08      200.08    113.15 o 
  -4   0  16       78.39       75.12    142.98 o 
  -2   0  16     1807.01     1689.76    107.89 o 
   0   0  16      529.97      571.54     90.19 o 
   2   0  16       62.52      103.00     86.26 o 
   4   0  16        5.80       -6.44     94.45 o 
   6   0  16      634.39      689.68     98.17 o 
  -9   1  16       46.49      109.55    102.57 o 
  -8   1  16      105.96      144.15     87.50 o 
  -7   1  16      529.97      601.45     83.29 o 
  -6   1  16      422.70      509.51     90.67 o 
  -5   1  16       29.98       90.70    113.22 o 
  -4   1  16      162.50      143.65     99.11 o 
  -3   1  16      282.36      360.77     83.05 o 
  -2   1  16      541.62      529.26     71.97 o 
  -1   1  16      498.04      511.27     64.92 o 
   0   1  16      362.10      406.52     62.04 o 
   1   1  16     2519.11     2512.71     73.88 o 
   2   1  16      476.99      521.83     57.43 o 
   3   1  16     2459.00     2301.85     67.22 o 
   4   1  16       10.32       19.90     59.49 o 
   5   1  16       98.29      207.75     71.39 o 
   6   1  16       13.75      137.83     80.47 o 
  -9   2  16       61.46       36.48    120.29 o 
  -8   2  16      309.75      261.66     95.91 o 
  -7   2  16       11.05      -47.05     84.94 o 
  -6   2  16      187.29      291.80     98.19 o 
  -5   2  16      428.94      452.00     98.67 o 
  -4   2  16      490.93      569.68    117.47 o 
  -3   2  16      717.99      714.24     84.87 o 
  -2   2  16      448.76      397.84     71.59 o 
  -1   2  16      193.52      193.25     66.80 o 
   0   2  16     1777.55     1822.44     66.52 o 
   1   2  16      293.44      239.87     63.11 o 
   2   2  16      686.84      640.71     64.54 o 
   3   2  16       11.75       79.89     57.59 o 
   4   2  16      949.90      971.77    107.29 o 
   5   2  16       68.01      230.77    106.77 o 
   6   2  16      259.74      191.41     75.06 o 
  -9   3  16       13.99       91.18    123.66 o 
  -8   3  16       14.29        7.23    116.50 o 
  -7   3  16      213.79      222.58    103.40 o 
  -6   3  16      156.03      219.34    115.69 o 
  -5   3  16      388.43      415.67    134.48 o 
  -4   3  16       18.71       -7.23    129.04 o 
  -3   3  16     1497.91     1630.27     90.24 o 
  -2   3  16      177.92      220.51     70.55 o 
  -1   3  16      483.68      574.61     67.56 o 
   0   3  16      865.64      804.37     60.50 o 
   1   3  16      828.74      873.75     62.60 o 
   2   3  16        3.42       24.90     61.32 o 
   3   3  16     1179.32     1120.72     61.96 o 
   4   3  16       26.84       -1.22     66.87 o 
   5   3  16       27.08       85.19     70.48 o 
   6   3  16       45.72       87.38    112.67 o 
  -8   4  16       44.08       85.19     98.84 o 
  -7   4  16      147.69      151.82    148.56 o 
  -6   4  16      111.98       15.26    141.70 o 
  -5   4  16      524.46      623.28    140.09 o 
  -4   4  16       56.91       -4.75    132.49 o 
  -3   4  16     1973.88     1903.99     98.79 o 
  -2   4  16      300.90      358.29     74.47 o 
  -1   4  16      807.80      764.34     61.15 o 
   0   4  16      408.19      431.05     64.11 o 
   1   4  16      241.13      290.68     63.15 o 
   2   4  16      328.50      341.96     64.02 o 
   3   4  16      625.21      692.45     64.01 o 
   4   4  16     1416.75     1441.58     71.24 o 
   5   4  16       51.44       44.47    114.13 o 
   6   4  16      189.69      165.40    100.64 o 
  -8   5  16       86.04      105.80    110.11 o 
  -7   5  16      875.18     1052.92    154.09 o 
  -6   5  16       97.80       58.62    132.34 o 
  -5   5  16      304.11      360.91    135.70 o 
  -4   5  16        1.76       -8.74    121.87 o 
  -3   5  16     3033.10     3103.10     96.68 o 
  -2   5  16      891.49      936.76    110.59 o 
  -1   5  16      585.61      708.09     76.37 o 
   0   5  16      357.64      352.98     65.85 o 
   1   5  16      755.31      765.69     64.09 o 
   2   5  16      138.34       92.64     59.96 o 
   3   5  16     1115.82     1172.81     78.58 o 
   4   5  16      501.88      553.81    138.25 o 
   5   5  16      126.83      228.57     74.49 o 
   6   5  16        1.10       19.50     87.55 o 
  -8   6  16        1.91      115.37    124.34 o 
  -7   6  16       67.39       10.48    154.95 o 
  -6   6  16       58.27       68.43    153.85 o 
  -5   6  16      229.96      372.74    126.22 o 
  -4   6  16      877.84      705.00    127.37 o 
  -3   6  16      144.49      161.46     89.88 o 
  -2   6  16     2236.84     2190.33     94.90 o 
  -1   6  16       85.50       88.43     68.64 o 
   0   6  16      361.77      430.55     73.23 o 
   1   6  16        2.80        3.65     69.99 o 
   2   6  16       17.65       20.84     79.61 o 
   3   6  16      325.80      335.13     77.94 o 
   4   6  16      464.31      668.19     83.15 o 
   5   6  16      464.61      474.49     90.41 o 
   6   6  16      136.46      274.41    118.71 o 
  -8   7  16       67.04       84.98    172.30 o 
  -7   7  16      441.00      301.16    156.52 o 
  -6   7  16      321.67      370.17    135.06 o 
  -5   7  16       35.99      137.27    136.69 o 
  -4   7  16        3.69       68.26    124.35 o 
  -3   7  16       75.62      114.93     89.23 o 
  -2   7  16       62.27      137.27     84.86 o 
  -1   7  16       60.33       65.93     67.14 o 
   0   7  16     1060.00     1052.00     76.67 o 
   1   7  16     1965.73     1871.19     67.86 o 
   2   7  16      278.17      284.85     72.64 o 
   3   7  16       88.45      107.10     70.33 o 
   4   7  16      148.40      169.80     87.13 o 
   5   7  16       30.35       78.70     97.25 o 
   6   7  16        3.11       67.40     88.65 o 
  -8   8  16       16.09      127.22    157.94 o 
  -7   8  16        0.09      145.91    143.81 o 
  -6   8  16      223.45      323.05    145.38 o 
  -5   8  16      720.10      671.43    138.24 o 
  -4   8  16      429.76      260.36    139.92 o 
  -3   8  16      125.88      236.00     93.41 o 
  -2   8  16      230.54      276.09     87.93 o 
  -1   8  16       13.00       82.64     70.08 o 
   0   8  16      464.53      477.75     64.22 o 
   1   8  16      338.74      345.61     73.53 o 
   2   8  16        9.12       -7.81     61.98 o 
   3   8  16      277.68      166.60     81.20 o 
   4   8  16      352.82      391.94     84.25 o 
   5   8  16      260.68      376.40     88.28 o 
  -8   9  16       27.99      154.87    163.15 o 
  -7   9  16       47.60      177.33    160.77 o 
  -6   9  16       84.07      346.51    145.60 o 
  -5   9  16        4.33       11.56    145.24 o 
  -4   9  16      190.54      436.22    140.18 o 
  -3   9  16        2.42      -25.21    117.52 o 
  -2   9  16       48.70      122.09     81.13 o 
  -1   9  16      300.53      411.07     74.96 o 
   0   9  16      504.11      472.77     78.65 o 
   1   9  16      151.00       80.15     76.38 o 
   2   9  16      490.49      594.38     96.17 o 
   3   9  16      150.52      267.83     78.25 o 
   4   9  16      728.86      721.89     77.20 o 
   5   9  16        0.61      -87.01     90.78 o 
  -7  10  16       56.42      343.32    166.35 o 
  -6  10  16       57.53      213.09    137.52 o 
  -5  10  16      940.45      893.37    147.06 o 
  -4  10  16      281.71      411.63    127.90 o 
  -3  10  16      572.27      574.24    119.86 o 
  -2  10  16       31.05      111.40     90.20 o 
  -1  10  16       37.29      140.65     69.73 o 
   0  10  16      262.05      182.86     89.24 o 
   1  10  16      745.33      672.96     78.47 o 
   2  10  16       17.63      142.86     67.89 o 
   3  10  16      344.89      269.38     75.57 o 
   4  10  16       68.46      160.56     88.01 o 
   5  10  16      833.66      867.41     97.46 o 
  -7  11  16      251.41      175.69    156.39 o 
  -6  11  16      154.95      294.51    157.88 o 
  -5  11  16       24.77        7.45    111.24 o 
  -4  11  16      116.53      148.15    139.37 o 
  -3  11  16      106.33      212.94     88.31 o 
  -2  11  16      123.60      266.74    110.91 o 
  -1  11  16        2.03       80.43     93.43 o 
   0  11  16       33.77       77.03     73.24 o 
   1  11  16      276.95      270.91     67.67 o 
   2  11  16     1437.43     1536.89     80.72 o 
   3  11  16        7.89       18.36     82.24 o 
   4  11  16      406.55      525.60     82.12 o 
   5  11  16        2.85      162.29    100.26 o 
  -7  12  16       32.00      -70.34    164.32 o 
  -6  12  16      166.48      359.73    148.18 o 
  -5  12  16      661.30      560.67    156.57 o 
  -4  12  16       14.26       56.22    141.91 o 
  -3  12  16     1210.58     1329.05     97.67 o 
  -2  12  16      218.88      436.48     99.00 o 
  -1  12  16      296.41      477.30     92.64 o 
   0  12  16      167.25      135.93     65.62 o 
   1  12  16      428.97      419.92     76.27 o 
   2  12  16       18.99       -4.17     80.88 o 
   3  12  16       17.57      -28.77     87.31 o 
   4  12  16      193.90      157.70     93.86 o 
  -7  13  16       30.27      116.24    182.76 o 
  -6  13  16      327.17       48.07    152.41 o 
  -5  13  16       92.30       90.30    117.90 o 
  -4  13  16       28.42      -35.55    132.53 o 
  -3  13  16       84.68      151.69    155.82 o 
  -2  13  16      291.17      375.65     80.61 o 
  -1  13  16        3.27      -58.24     99.96 o 
   0  13  16      426.00      433.64     76.94 o 
   1  13  16      152.20      193.09     73.08 o 
   2  13  16      935.17      908.17     76.45 o 
   3  13  16       58.39      189.40     81.33 o 
   4  13  16      169.68      229.37     94.14 o 
  -6  14  16        4.36      143.90    171.70 o 
  -5  14  16      914.54      868.97    165.30 o 
  -4  14  16       39.04      256.28    139.17 o 
  -3  14  16      118.10      202.98    140.12 o 
  -2  14  16        8.45      135.65    110.08 o 
  -1  14  16      663.35      574.39     85.13 o 
   0  14  16      261.15      205.21     81.30 o 
   1  14  16      199.99      220.65     73.89 o 
   2  14  16      194.03      165.12     67.32 o 
   3  14  16      164.32      420.88     90.90 o 
   4  14  16      248.65      240.75    102.30 o 
  -6  15  16      266.57      259.10    179.69 o 
  -5  15  16       97.77      188.86    154.38 o 
  -4  15  16       39.67       42.63    158.46 o 
  -3  15  16       27.95       87.73    161.98 o 
  -2  15  16     1149.89     1276.33    101.23 o 
  -1  15  16        2.52      109.90     93.66 o 
   0  15  16        1.07       39.85     72.41 o 
   1  15  16       17.71      103.69     80.19 o 
   2  15  16      827.94      853.42     77.50 o 
   3  15  16        3.08       44.41     86.42 o 
  -5  16  16      129.98      129.67    127.39 o 
  -4  16  16       68.20      319.17    149.60 o 
  -3  16  16       13.67      125.86     92.99 o 
  -2  16  16      217.75      280.81    137.37 o 
  -1  16  16      801.17     1014.07     97.25 o 
   0  16  16      175.32      276.76     83.08 o 
   1  16  16      137.85      193.53     73.13 o 
   2  16  16       21.41      128.66     71.13 o 
   3  16  16       97.29       71.62     82.43 o 
  -4  17  16        1.39       -7.40    153.17 o 
  -3  17  16        1.20       67.30    118.27 o 
  -2  17  16      284.41      414.70    121.61 o 
  -1  17  16      149.14      292.84    100.05 o 
   0  17  16       83.55      133.04     90.73 o 
   1  17  16       53.47       93.97     89.33 o 
   2  17  16      272.84      358.91     83.19 o 
  -3  18  16       14.95      -70.85     99.97 o 
  -2  18  16        4.47       31.47    101.06 o 
  -1  18  16      167.59      212.83    120.54 o 
   0  18  16        7.27       48.27     92.55 o 
   1  18  16      164.85      232.19     97.54 o 
  -2  19  16      459.61      436.75    129.41 o 
  -1  19  16      109.81      275.74    145.14 o 
   0  19  16       80.13      -30.17    118.38 o 
  -7   0  17        3.46        7.20    123.42 o 
  -5   0  17     1041.66     1214.91    165.24 o 
  -3   0  17     2414.77     2378.59    106.03 o 
  -1   0  17      468.37      674.68    103.22 o 
   1   0  17      893.30      996.51     94.25 o 
   3   0  17      332.13      281.58     87.13 o 
   5   0  17     1050.15     1234.14    206.25 o 
  -8   1  17       49.10       36.50     91.80 o 
  -7   1  17        6.74       58.67     88.53 o 
  -6   1  17      581.06      569.17    103.15 o 
  -5   1  17       55.45      114.29    118.51 o 
  -4   1  17       10.44      -29.77    110.24 o 
  -3   1  17      409.70      438.35     82.62 o 
  -2   1  17     2425.40     2433.79     75.49 o 
  -1   1  17      264.60      250.30     65.00 o 
   0   1  17        4.41       20.92     64.79 o 
   1   1  17       34.62      127.44     61.19 o 
   2   1  17     2411.16     2498.96     66.94 o 
   3   1  17       59.61      152.85     64.23 o 
   4   1  17       72.04      188.68     69.87 o 
   5   1  17      132.08      149.93     78.14 o 
   6   1  17       28.79       69.66     86.01 o 
  -8   2  17        3.10       -4.12     96.73 o 
  -7   2  17        8.93       89.48     87.33 o 
  -6   2  17        3.22      -10.77    106.31 o 
  -5   2  17     1120.94     1177.15    109.75 o 
  -4   2  17     1347.84     1342.32    124.53 o 
  -3   2  17     1568.65     1514.28     89.55 o 
  -2   2  17      101.67       78.20     69.75 o 
  -1   2  17       60.66       60.95     65.51 o 
   0   2  17        2.60       -8.21     66.11 o 
   1   2  17     1560.79     1510.45     66.99 o 
   2   2  17      782.45      760.00     65.53 o 
   3   2  17       43.51      179.53     64.33 o 
   4   2  17       82.32       97.46     60.94 o 
   5   2  17      439.38      508.43     73.36 o 
   6   2  17       12.71       77.29     94.30 o 
  -8   3  17       64.33      127.96    128.29 o 
  -7   3  17        0.93      -17.15    120.57 o 
  -6   3  17      733.36      888.72    142.82 o 
  -5   3  17      167.65      303.27    135.27 o 
  -4   3  17        1.70       69.69    132.96 o 
  -3   3  17        9.13       45.40     91.29 o 
  -2   3  17     1032.68     1135.44     73.03 o 
  -1   3  17      682.61      575.44     67.55 o 
   0   3  17      119.82       94.05     63.70 o 
   1   3  17        1.66      -32.48     61.60 o 
   2   3  17      897.46      958.07     59.13 o 
   3   3  17      498.13      615.90     69.67 o 
   4   3  17      599.87      717.98     71.65 o 
   5   3  17       39.67       64.76     77.65 o 
   6   3  17      355.47      278.57     87.65 o 
  -8   4  17       12.46       37.68    143.05 o 
  -7   4  17       36.53      233.95    167.13 o 
  -6   4  17      384.19      522.24    140.09 o 
  -5   4  17      139.16      206.56    137.01 o 
  -4   4  17      805.70      833.66    147.30 o 
  -3   4  17      637.10      702.93    106.17 o 
  -2   4  17        0.12        4.15     74.61 o 
  -1   4  17      246.50      398.81     69.68 o 
   0   4  17      288.51      283.95     63.16 o 
   1   4  17      500.63      543.10     57.98 o 
   2   4  17      211.19      190.54     62.55 o 
   3   4  17        0.12      -10.30     61.20 o 
   4   4  17       54.88      100.47     70.55 o 
   5   4  17     1157.76     1269.06     94.42 o 
   6   4  17       26.53       74.98    127.94 o 
  -8   5  17      132.16      211.17    125.60 o 
  -7   5  17      324.29      405.87    153.92 o 
  -6   5  17      250.68      356.29    151.42 o 
  -5   5  17       20.21      -14.42    147.92 o 
  -4   5  17       26.62       65.45    131.07 o 
  -3   5  17        1.18       36.69     87.29 o 
  -2   5  17     1309.71     1304.24     75.11 o 
  -1   5  17      348.75      377.05     68.99 o 
   0   5  17      158.97      190.91     66.11 o 
   1   5  17       22.19       19.36     65.60 o 
   2   5  17      571.34      491.21     66.79 o 
   3   5  17      419.13      501.16     85.44 o 
   4   5  17      686.63      732.86     79.59 o 
   5   5  17      207.03      273.00     96.38 o 
  -8   6  17      166.18      327.54    127.01 o 
  -7   6  17        0.40     -147.76    153.28 o 
  -6   6  17        9.53      156.85    144.32 o 
  -5   6  17      506.51      482.02    136.08 o 
  -4   6  17     1838.35     1540.46    131.27 o 
  -3   6  17      371.65      298.75     95.37 o 
  -2   6  17        0.08       44.92     76.19 o 
  -1   6  17      205.72      323.42     81.31 o 
   0   6  17       23.79       61.37     63.44 o 
   1   6  17      575.36      601.07     65.52 o 
   2   6  17      121.95       87.40     79.71 o 
   3   6  17        9.71       23.69     76.44 o 
   4   6  17      516.16      481.71     75.75 o 
   5   6  17     1349.04     1469.41     92.93 o 
  -8   7  17       49.95      193.04    174.46 o 
  -7   7  17      108.01      110.64    157.65 o 
  -6   7  17      173.53      210.18    137.68 o 
  -5   7  17      262.55      205.19    138.82 o 
  -4   7  17      117.54      277.97    124.71 o 
  -3   7  17        4.03       49.65     87.91 o 
  -2   7  17      786.53      756.12     93.61 o 
  -1   7  17      636.98      607.49     81.46 o 
   0   7  17        0.86       45.72     68.00 o 
   1   7  17       63.84      179.43     68.13 o 
   2   7  17      214.10      243.11     80.56 o 
   3   7  17      263.14      371.21     81.01 o 
   4   7  17      241.58      283.58     85.48 o 
   5   7  17       65.39      173.16     80.95 o 
  -8   8  17       75.30      162.99    177.67 o 
  -7   8  17        4.81      114.86    145.71 o 
  -6   8  17      432.87      314.88    143.18 o 
  -5   8  17      444.94      442.39    140.93 o 
  -4   8  17      781.41      844.87    128.36 o 
  -3   8  17      113.97      267.88     89.52 o 
  -2   8  17      290.83      255.68    104.93 o 
  -1   8  17       70.11       50.69     80.99 o 
   0   8  17     3119.33     2992.81     81.80 o 
   1   8  17      803.61      806.84     69.36 o 
   2   8  17        3.53      -60.62     71.73 o 
   3   8  17       83.20       45.11     81.22 o 
   4   8  17       24.68      -38.79     91.87 o 
   5   8  17      330.14      326.13     95.18 o 
  -7   9  17       82.35      188.50    162.37 o 
  -6   9  17      398.47      523.26    136.29 o 
  -5   9  17      654.25      744.21    135.10 o 
  -4   9  17      420.58      746.47    143.06 o 
  -3   9  17       10.65      150.35     92.99 o 
  -2   9  17        4.06      152.78     88.63 o 
  -1   9  17      286.99      315.27     78.91 o 
   0   9  17       73.11      168.97     68.76 o 
   1   9  17      233.81      216.76     83.86 o 
   2   9  17      591.28      622.73     69.90 o 
   3   9  17      311.80      389.79     83.44 o 
   4   9  17      170.41      174.40     79.79 o 
   5   9  17       65.06      149.22     97.13 o 
  -7  10  17       17.66      -63.89    172.74 o 
  -6  10  17       33.97        8.32    151.01 o 
  -5  10  17      492.99      467.25    135.66 o 
  -4  10  17      754.08      761.81    144.51 o 
  -3  10  17       12.22      -69.93     80.04 o 
  -2  10  17      231.87      273.26     76.02 o 
  -1  10  17      580.33      532.31     84.91 o 
   0  10  17      702.90      702.79     83.05 o 
   1  10  17      676.36      603.78     93.08 o 
   2  10  17      281.59      286.99     82.11 o 
   3  10  17      327.08      502.44     76.46 o 
   4  10  17       59.45      149.49     88.73 o 
   5  10  17       56.90        7.58    133.89 o 
  -7  11  17      127.69      102.59    181.19 o 
  -6  11  17       44.92       12.51    150.67 o 
  -5  11  17      172.88       99.60    149.23 o 
  -4  11  17       18.93      -80.97    144.57 o 
  -3  11  17      259.41      272.53     95.32 o 
  -2  11  17       11.69       33.65     95.71 o 
  -1  11  17      310.88      499.36     94.96 o 
   0  11  17        7.36      137.77     78.77 o 
   1  11  17       28.99       67.80     72.42 o 
   2  11  17      286.32      292.05     86.80 o 
   3  11  17      269.68      185.51     90.25 o 
   4  11  17       25.95      -66.71     86.66 o 
  -7  12  17       47.13       10.48    163.13 o 
  -6  12  17      193.50      236.35    168.57 o 
  -5  12  17        5.51      -60.52    161.35 o 
  -4  12  17      903.26     1167.17    151.60 o 
  -3  12  17        1.83       58.48     81.86 o 
  -2  12  17      345.60      377.66     85.40 o 
  -1  12  17      252.90      241.31     83.20 o 
   0  12  17     1350.89     1403.00     79.00 o 
   1  12  17       71.72       21.43     75.62 o 
   2  12  17      304.19      400.77     89.82 o 
   3  12  17      147.08      255.18     91.98 o 
   4  12  17       71.97      123.31     99.05 o 
  -6  13  17       62.72      204.06    158.25 o 
  -5  13  17      387.79      539.16    150.31 o 
  -4  13  17        6.43       51.66    161.61 o 
  -3  13  17      218.02      246.89     96.65 o 
  -2  13  17      392.46      371.98    102.90 o 
  -1  13  17      167.69      550.02    171.06 o 
   0  13  17       75.59       95.84     64.32 o 
   1  13  17       15.76       75.42     77.66 o 
   2  13  17       22.71       74.57     94.82 o 
   3  13  17      838.01      668.42     98.01 o 
   4  13  17       40.92      202.61    128.42 o 
  -6  14  17        4.66      139.26    180.13 o 
  -5  14  17      238.76      307.45    163.62 o 
  -4  14  17      288.73      486.31    146.89 o 
  -3  14  17       31.73      174.16     88.31 o 
  -2  14  17      107.27      213.37    108.95 o 
  -1  14  17      311.25      335.15    102.56 o 
   0  14  17       52.82       29.04     84.54 o 
   1  14  17      188.32      161.51     82.30 o 
   2  14  17      365.66      396.90     88.06 o 
   3  14  17      126.42      161.45    103.83 o 
  -5  15  17      212.17      181.31    158.61 o 
  -4  15  17        9.49      125.67    155.16 o 
  -3  15  17      507.33      405.46    109.32 o 
  -2  15  17       14.44        7.96    204.09 o 
  -1  15  17     1021.08     1020.56    144.65 o 
   0  15  17       44.14      111.52     77.80 o 
   1  15  17       17.00       57.68     70.39 o 
   2  15  17       19.76      135.91     79.17 o 
   3  15  17      345.92      523.11     92.19 o 
  -4  16  17      381.00      403.65    174.15 o 
  -3  16  17       25.65       88.01    170.86 o 
  -2  16  17       16.35       45.65    109.07 o 
  -1  16  17      183.36      344.01    125.48 o 
   0  16  17      203.52      202.50     81.48 o 
   1  16  17       23.44       52.31     81.73 o 
   2  16  17      221.10      207.87     90.70 o 
  -4  17  17        0.76      101.77    163.77 o 
  -3  17  17      303.91      292.90    137.27 o 
  -2  17  17      191.73      339.19     96.92 o 
  -1  17  17      199.63      295.94     90.10 o 
   0  17  17       45.52       28.76    100.55 o 
   1  17  17        0.38      138.27     93.68 o 
  -2  18  17        0.29      -61.45    113.58 o 
  -1  18  17       10.71       48.86    123.16 o 
   0  18  17      243.56      339.54    100.11 o 
  -8   0  18      252.13      168.61    139.42 o 
  -6   0  18      225.91      242.57    121.70 o 
  -4   0  18       91.27      210.69    153.16 o 
  -2   0  18      485.10      536.63    109.23 o 
   0   0  18      432.21      473.16     92.33 o 
   2   0  18     2934.58     2888.20    104.63 o 
   4   0  18       27.43      203.48     97.53 o 
  -8   1  18      206.85      242.69    104.38 o 
  -7   1  18      436.61      478.07     93.90 o 
  -6   1  18       70.39       37.63    103.89 o 
  -5   1  18     1805.08     1802.68    128.26 o 
  -4   1  18        0.93      -20.41    107.45 o 
  -3   1  18       29.54       40.94     69.20 o 
  -2   1  18      260.03      329.95     65.27 o 
  -1   1  18      547.24      666.16     70.19 o 
   0   1  18      107.35      157.75     64.25 o 
   1   1  18      294.03      298.44     66.94 o 
   2   1  18       14.15       57.67     67.94 o 
   3   1  18     1261.42     1313.45     77.27 o 
   4   1  18       51.76       69.13     67.66 o 
   5   1  18      165.97      161.78     78.73 o 
  -8   2  18        3.79       84.78    111.36 o 
  -7   2  18       55.79       94.02    102.55 o 
  -6   2  18      123.68       91.44    122.08 o 
  -5   2  18       73.20       67.75    112.33 o 
  -4   2  18     1035.11     1032.49    128.51 o 
  -3   2  18       68.88       41.58     82.26 o 
  -2   2  18      413.35      462.15     72.28 o 
  -1   2  18      299.93      364.22     67.36 o 
   0   2  18      505.59      551.79     67.04 o 
   1   2  18      126.11      103.95     64.36 o 
   2   2  18      854.75      844.67     65.47 o 
   3   2  18       11.01       39.67     68.04 o 
   4   2  18       44.14       16.32     58.47 o 
   5   2  18      191.42      243.09     80.91 o 
  -8   3  18       11.25      -21.12    138.06 o 
  -7   3  18      172.86      219.27    120.88 o 
  -6   3  18      296.76      362.95    169.15 o 
  -5   3  18      632.02      630.19    152.00 o 
  -4   3  18      509.51      449.98    148.99 o 
  -3   3  18      555.56      615.20     95.42 o 
  -2   3  18       78.60      124.79     70.74 o 
  -1   3  18     1759.72     1853.12     73.14 o 
   0   3  18       17.62       15.20     67.08 o 
   1   3  18       34.86       81.99     66.47 o 
   2   3  18      262.72      233.69     66.95 o 
   3   3  18     1029.13     1044.08     60.26 o 
   4   3  18      102.15      139.97     71.22 o 
   5   3  18      293.57      418.67     89.88 o 
  -8   4  18      236.72      414.16    183.55 o 
  -7   4  18        2.60      -56.01    172.27 o 
  -6   4  18       11.58      -39.23    141.81 o 
  -5   4  18      233.42       65.71    150.39 o 
  -4   4  18     1765.04     1581.58    141.66 o 
  -3   4  18      898.14      780.83     96.10 o 
  -2   4  18     1189.41     1169.44     78.72 o 
  -1   4  18     1309.62     1223.07     76.36 o 
   0   4  18      494.99      333.06     68.23 o 
   1   4  18      276.99      254.88     67.57 o 
   2   4  18      368.88      451.00     69.41 o 
   3   4  18       20.40      149.69     65.71 o 
   4   4  18       41.47      -54.83     83.45 o 
   5   4  18       17.26      -30.47     88.23 o 
  -8   5  18       30.93      166.48    128.34 o 
  -7   5  18      840.51      745.60    167.74 o 
  -6   5  18      214.78      193.25    148.73 o 
  -5   5  18      186.00       75.30    139.55 o 
  -4   5  18      238.72      335.41    135.52 o 
  -3   5  18      602.79      652.79     92.64 o 
  -2   5  18      759.15      723.60     90.06 o 
  -1   5  18     2977.65     2863.65     90.35 o 
   0   5  18      356.05      334.19     71.51 o 
   1   5  18       79.85      173.24     65.35 o 
   2   5  18        0.54       34.81     67.73 o 
   3   5  18      965.53      923.69     79.57 o 
   4   5  18      146.89      247.45     83.94 o 
   5   5  18      181.02      139.84     93.24 o 
  -8   6  18      133.76       30.17    132.11 o 
  -7   6  18      343.72      176.48    147.59 o 
  -6   6  18        4.42      134.33    149.28 o 
  -5   6  18       43.21       46.01    140.91 o 
  -4   6  18      715.97      601.91    131.21 o 
  -3   6  18      269.20      335.68     93.29 o 
  -2   6  18      548.51      527.82     95.53 o 
  -1   6  18      125.04      199.98     72.00 o 
   0   6  18      280.91      285.43     80.50 o 
   1   6  18      267.68      302.54     77.43 o 
   2   6  18      657.58      647.60     69.86 o 
   3   6  18       22.17      137.70     80.93 o 
   4   6  18      177.35      170.74     85.49 o 
   5   6  18      111.66      259.41    101.19 o 
  -7   7  18      267.85      268.71    170.14 o 
  -6   7  18      174.20      159.56    137.95 o 
  -5   7  18      224.82      324.36    148.51 o 
  -4   7  18        2.95       87.02    136.86 o 
  -3   7  18       72.65      257.44     96.76 o 
  -2   7  18      114.44      215.32     98.12 o 
  -1   7  18      966.64     1048.12     87.49 o 
   0   7  18     1033.76     1082.12     82.42 o 
   1   7  18       54.96      189.32     76.82 o 
   2   7  18       22.83       16.62     64.39 o 
   3   7  18      396.11      559.26     83.56 o 
   4   7  18       93.47      156.36     93.10 o 
   5   7  18       52.74      116.55     96.48 o 
  -7   8  18       82.57      179.65    169.03 o 
  -6   8  18       54.49      -13.28    141.08 o 
  -5   8  18       70.44      150.92    134.98 o 
  -4   8  18     1298.70     1485.22    134.52 o 
  -3   8  18      494.29      576.28     82.37 o 
  -2   8  18       43.63       65.03     79.76 o 
  -1   8  18      370.52      391.82     84.81 o 
   0   8  18     1436.11     1414.13     85.30 o 
   1   8  18     1480.31     1417.90     72.98 o 
   2   8  18      333.98      364.68     71.08 o 
   3   8  18        2.31      -73.48     73.48 o 
   4   8  18      206.89      300.53     85.44 o 
  -7   9  18       26.94       81.00    154.57 o 
  -6   9  18       85.81      160.90    143.78 o 
  -5   9  18      523.09      548.12    149.20 o 
  -4   9  18        1.27      249.42    131.05 o 
  -3   9  18        7.92       87.21    101.79 o 
  -2   9  18      115.34      151.52     93.26 o 
  -1   9  18      966.13      998.42     83.84 o 
   0   9  18     1509.39     1487.72     75.73 o 
   1   9  18       60.54       78.84     81.10 o 
   2   9  18        5.85        1.90     83.94 o 
   3   9  18       71.93       59.74     79.01 o 
   4   9  18      525.10      494.06     81.96 o 
  -7  10  18      174.88      209.49    162.93 o 
  -6  10  18       29.66      -93.05    146.95 o 
  -5  10  18      171.29      190.48    149.82 o 
  -4  10  18      400.23      548.08    143.94 o 
  -3  10  18      156.11      222.24     96.96 o 
  -2  10  18       56.80       45.57     94.42 o 
  -1  10  18       47.25       89.99     95.99 o 
   0  10  18       95.29      142.75     88.56 o 
   1  10  18      575.08      641.98     82.81 o 
   2  10  18        0.99      -10.96     81.43 o 
   3  10  18       36.33       51.95     99.08 o 
   4  10  18       28.72       12.53     79.52 o 
  -6  11  18      216.62      268.92    155.49 o 
  -5  11  18       59.48      186.84    157.82 o 
  -4  11  18      439.07      603.30    144.74 o 
  -3  11  18       15.98       87.17    101.00 o 
  -2  11  18      430.18      531.78     96.28 o 
  -1  11  18      102.57        2.64     97.64 o 
   0  11  18      936.77      940.28     73.33 o 
   1  11  18       33.71       95.89     80.61 o 
   2  11  18       35.15       93.48     76.97 o 
   3  11  18       30.66       76.98     82.11 o 
   4  11  18      158.62      180.99     98.92 o 
  -6  12  18       82.86       69.81    174.50 o 
  -5  12  18      214.16      140.66    167.26 o 
  -4  12  18       21.63      -64.41    159.96 o 
  -3  12  18      760.88      747.39     88.05 o 
  -2  12  18       60.10      196.65    102.60 o 
  -1  12  18      114.17      106.90     99.55 o 
   0  12  18       74.50      149.13     79.46 o 
   1  12  18      789.27      749.71     76.71 o 
   2  12  18       28.39       79.04     82.08 o 
   3  12  18      229.97      325.06     93.57 o 
  -6  13  18      383.32      429.61    162.18 o 
  -5  13  18      103.30      228.90    155.21 o 
  -4  13  18       69.40      220.36    160.35 o 
  -3  13  18      236.89      363.02    109.25 o 
  -2  13  18      650.66      664.64    104.34 o 
  -1  13  18        0.48       11.34     87.48 o 
   0  13  18      686.72      662.26     76.47 o 
   1  13  18      130.42      213.17     73.22 o 
   2  13  18       62.38       22.43     84.48 o 
   3  13  18       59.82      -33.18     98.75 o 
  -5  14  18       59.65      194.23    153.48 o 
  -4  14  18        0.08      256.28    162.95 o 
  -3  14  18      464.59      424.36    173.21 o 
  -2  14  18        1.40       23.03     90.41 o 
  -1  14  18       18.19       68.31     90.93 o 
   0  14  18       10.73       20.34     78.15 o 
   1  14  18      443.07      443.30     88.45 o 
   2  14  18       23.52      -66.40     87.29 o 
  -5  15  18      177.29     -171.52    185.34 o 
  -4  15  18       12.36      245.11    153.24 o 
  -3  15  18       67.74      127.33    146.39 o 
  -2  15  18      609.93      700.58    109.28 o 
  -1  15  18       17.98       25.54    113.84 o 
   0  15  18      279.64      280.66     82.23 o 
   1  15  18       21.11      112.72     85.80 o 
   2  15  18       12.89      -81.52     81.52 o 
  -4  16  18       43.94      324.91    159.70 o 
  -3  16  18      679.57      672.72    112.38 o 
  -2  16  18      156.29       77.41    112.68 o 
  -1  16  18       20.74       39.61    106.35 o 
   0  16  18        0.55       33.13     90.31 o 
   1  16  18       46.48      107.97     95.07 o 
  -3  17  18       10.99      215.03    134.75 o 
  -2  17  18      729.47      743.12    108.15 o 
  -1  17  18      119.19      217.24    112.50 o 
   0  17  18      144.20      103.94    102.21 o 
  -7   0  19      349.67      354.33    148.15 o 
  -5   0  19      531.09      545.67    169.50 o 
  -3   0  19      519.43      658.02    112.21 o 
  -1   0  19        7.08       30.64     97.76 o 
   1   0  19     1664.27     1664.64     99.02 o 
   3   0  19      469.24      490.17    101.26 o 
   5   0  19      122.60       76.97    104.91 o 
  -8   1  19      114.81      180.59    114.76 o 
  -7   1  19       47.28       43.78    104.78 o 
  -6   1  19     1185.07     1072.97    118.24 o 
  -5   1  19        3.08        3.15    128.47 o 
  -4   1  19       63.23      120.21    104.29 o 
  -3   1  19       24.18       35.55     73.56 o 
  -2   1  19      916.79      871.55     72.47 o 
  -1   1  19      193.53      155.95     71.36 o 
   0   1  19     1593.90     1535.22     71.66 o 
   1   1  19       74.50      103.06     66.82 o 
   2   1  19       54.92      127.52     69.50 o 
   3   1  19        0.04      -46.93     80.73 o 
   4   1  19      421.18      438.49     66.40 o 
   5   1  19      129.45      165.91     86.81 o 
  -8   2  19        9.68       67.94    123.42 o 
  -7   2  19      367.21      437.24    126.22 o 
  -6   2  19      159.44      145.91    175.64 o 
  -5   2  19       15.95       74.51    166.38 o 
  -4   2  19        2.76       57.51    123.05 o 
  -3   2  19      788.01      808.85     87.27 o 
  -2   2  19        3.39       48.24     71.08 o 
  -1   2  19      630.48      605.78     67.29 o 
   0   2  19      247.83      244.11     67.17 o 
   1   2  19     1770.52     1699.90     69.41 o 
   2   2  19       38.77       -4.88     62.48 o 
   3   2  19      812.33      888.12     79.27 o 
   4   2  19        6.86       50.50     64.70 o 
   5   2  19        9.65       57.37     81.63 o 
  -8   3  19        6.71      103.70    131.12 o 
  -7   3  19       61.59      115.87    126.91 o 
  -6   3  19      634.68      678.75    176.11 o 
  -5   3  19      138.63      326.31    155.34 o 
  -4   3  19      250.05      254.69    139.23 o 
  -3   3  19     1130.24     1276.28     94.39 o 
  -2   3  19     1394.55     1401.59     80.47 o 
  -1   3  19      137.31      216.93     68.69 o 
   0   3  19     1448.43     1476.72     71.84 o 
   1   3  19      216.95      289.31     68.11 o 
   2   3  19      138.73      216.30     66.71 o 
   3   3  19       23.18       96.24     69.24 o 
   4   3  19      555.46      595.49     74.69 o 
   5   3  19        3.52       19.92     79.56 o 
  -8   4  19        2.77        6.80    189.06 o 
  -7   4  19      227.68      384.92    198.10 o 
  -6   4  19      181.13      223.24    154.28 o 
  -5   4  19        4.24       25.05    142.44 o 
  -4   4  19        9.55      -19.61    137.07 o 
  -3   4  19      924.37      925.60    104.29 o 
  -2   4  19      457.75      474.65     77.94 o 
  -1   4  19      143.31      176.91     70.90 o 
   0   4  19       53.31       46.93     68.95 o 
   1   4  19      987.04     1061.35     70.41 o 
   2   4  19      379.82      390.55     69.26 o 
   3   4  19      750.13      756.56     69.84 o 
   4   4  19       20.34      -25.57     83.53 o 
   5   4  19      249.69      293.52     93.13 o 
  -7   5  19       15.83       92.98    181.10 o 
  -6   5  19       58.78      173.21    168.12 o 
  -5   5  19       84.78       38.69    135.09 o 
  -4   5  19      596.88      553.04    140.44 o 
  -3   5  19        0.00       78.84     94.27 o 
  -2   5  19      468.84      527.11     92.07 o 
  -1   5  19     1145.82     1073.95     86.42 o 
   0   5  19      933.21      881.32     69.11 o 
   1   5  19      394.92      393.15     75.89 o 
   2   5  19        9.48       41.50     77.41 o 
   3   5  19      794.34      925.78     74.34 o 
   4   5  19      240.72      322.83     83.52 o 
  -7   6  19      419.26      519.23    156.18 o 
  -6   6  19      136.47      145.82    140.32 o 
  -5   6  19       99.42      160.43    147.26 o 
  -4   6  19      941.18      939.48    144.80 o 
  -3   6  19     2797.05     2855.76    141.52 o 
  -2   6  19      298.54      293.10     99.77 o 
  -1   6  19       90.31      135.55     82.82 o 
   0   6  19        0.38       10.96     82.38 o 
   1   6  19       57.40      101.56     79.93 o 
   2   6  19      616.03      688.98     82.98 o 
   3   6  19      344.69      303.92     85.46 o 
   4   6  19      286.86      299.51     82.56 o 
  -7   7  19        1.20       80.99    172.18 o 
  -6   7  19      242.48      272.46    147.98 o 
  -5   7  19       73.17       -2.02    152.04 o 
  -4   7  19      198.27      281.44    148.03 o 
  -3   7  19       10.39       92.95    173.23 o 
  -2   7  19      987.65      892.00     83.61 o 
  -1   7  19      375.50      364.89     77.86 o 
   0   7  19      545.71      651.59     83.66 o 
   1   7  19      328.04      408.86     81.45 o 
   2   7  19        0.57       24.30     85.40 o 
   3   7  19      169.44      186.54     82.18 o 
   4   7  19      757.66      766.22    115.38 o 
  -7   8  19        2.35      -15.72    172.85 o 
  -6   8  19       64.28      263.18    163.19 o 
  -5   8  19       60.41       99.48    157.98 o 
  -4   8  19      676.57      635.01    148.05 o 
  -3   8  19      884.25      899.06    101.67 o 
  -2   8  19      234.83      249.06     95.38 o 
  -1   8  19       10.48       -2.14     99.67 o 
   0   8  19      157.38      201.34     78.90 o 
   1   8  19      406.36      435.37     72.78 o 
   2   8  19      116.16      145.69     84.04 o 
   3   8  19       53.40       44.16     89.22 o 
   4   8  19        4.53       66.87     82.48 o 
  -7   9  19      174.84      205.98    178.53 o 
  -6   9  19      291.34      324.90    166.30 o 
  -5   9  19      382.44      423.77    139.71 o 
  -4   9  19      145.86      290.59    147.26 o 
  -3   9  19      421.43      473.45    104.43 o 
  -2   9  19      198.20      306.74    101.29 o 
  -1   9  19      974.00      860.99     91.58 o 
   0   9  19      649.05      790.23     99.20 o 
   1   9  19      162.25      230.00     85.97 o 
   2   9  19       84.24      150.64     83.76 o 
   3   9  19      563.01      705.48     77.55 o 
   4   9  19       89.78      108.42     97.64 o 
  -6  10  19        4.05       64.04    168.85 o 
  -5  10  19      401.05      606.26    145.67 o 
  -4  10  19       99.12       29.22    107.48 o 
  -3  10  19      274.51      256.97     99.03 o 
  -2  10  19      578.54      631.30    104.95 o 
  -1  10  19       24.55       23.42    100.26 o 
   0  10  19      260.45      257.69     74.91 o 
   1  10  19      157.98      282.90    119.90 o 
   2  10  19      146.72      133.66     86.14 o 
   3  10  19       16.85      -36.04     93.21 o 
  -6  11  19      178.09      367.11    178.01 o 
  -5  11  19      405.90      564.68    167.90 o 
  -4  11  19        7.32       69.69    150.43 o 
  -3  11  19       67.00       46.86     89.77 o 
  -2  11  19        4.70       79.55    101.45 o 
  -1  11  19     1291.35     1364.29    114.04 o 
   0  11  19      185.90      224.55     84.05 o 
   1  11  19       80.82       91.74     77.15 o 
   2  11  19        0.23        3.15     91.37 o 
   3  11  19       24.00       78.54    107.11 o 
  -6  12  19       12.70        6.16    187.47 o 
  -5  12  19     1129.46      815.94    174.42 o 
  -4  12  19      349.17      524.44    163.62 o 
  -3  12  19      363.63      351.43     94.58 o 
  -2  12  19      397.40      413.10    106.67 o 
  -1  12  19        5.25      125.74     88.10 o 
   0  12  19      103.37      134.33     81.16 o 
   1  12  19      159.82      156.16     85.66 o 
   2  12  19      109.02       60.64     85.04 o 
   3  12  19       37.54       82.48     95.68 o 
  -5  13  19      112.44       64.03    160.05 o 
  -4  13  19      103.41      110.40    170.21 o 
  -3  13  19       13.64      162.48    109.34 o 
  -2  13  19        3.22       35.39    114.16 o 
  -1  13  19      338.66      441.30    106.50 o 
   0  13  19        4.12       82.16     76.52 o 
   1  13  19       32.00       14.59     78.22 o 
   2  13  19       13.75      103.46     88.69 o 
  -4  14  19      223.09      162.67    169.75 o 
  -3  14  19       57.58      162.82    113.05 o 
  -2  14  19      978.24      932.71    120.76 o 
  -1  14  19       90.21      209.26    105.22 o 
   0  14  19       27.63      123.64     92.66 o 
   1  14  19      156.03      220.12     86.11 o 
   2  14  19       29.99       82.83     81.53 o 
  -4  15  19        1.46     -134.40    179.82 o 
  -3  15  19        0.01      -39.69    113.30 o 
  -2  15  19       16.97      -96.47    110.17 o 
  -1  15  19      272.69      385.73    118.25 o 
   0  15  19        1.41       36.62     78.98 o 
   1  15  19       72.38      183.95     87.45 o 
  -2  16  19      266.07      242.89    115.64 o 
  -1  16  19        6.16       36.95    105.08 o 
   0  16  19        7.55      185.27    127.04 o 
  -6   0  20     1654.58     1666.95    149.05 o 
  -4   0  20      320.81      404.12    163.03 o 
  -2   0  20     1127.87     1288.03    140.39 o 
   0   0  20        2.29        3.50     97.37 o 
   2   0  20     1990.34     1907.26    101.89 o 
   4   0  20        1.53       47.87     97.06 o 
  -7   1  20       47.13       24.37    113.97 o 
  -6   1  20       13.01       22.89    129.50 o 
  -5   1  20     1219.08     1313.09    138.45 o 
  -4   1  20       30.40       61.51    112.22 o 
  -3   1  20       16.07       14.20     85.81 o 
  -2   1  20       66.23       94.02     73.25 o 
  -1   1  20     2013.28     1770.38     73.82 o 
   0   1  20        3.63       67.25     70.45 o 
   1   1  20     1405.11     1387.11     68.59 o 
   2   1  20      169.89      148.69     59.53 o 
   3   1  20      207.89      271.70     71.97 o 
   4   1  20       40.03       93.00     76.62 o 
  -7   2  20       58.18       28.04    141.88 o 
  -6   2  20      858.17      739.50    163.33 o 
  -5   2  20       36.05      -49.49    152.66 o 
  -4   2  20       73.58      121.39    123.65 o 
  -3   2  20        2.86       13.85     90.44 o 
  -2   2  20     3290.59     3120.27     83.60 o 
  -1   2  20        0.42       35.10     69.73 o 
   0   2  20       68.79       40.04     69.76 o 
   1   2  20       13.16       -9.61     71.20 o 
   2   2  20      761.33      786.33     72.89 o 
   3   2  20       25.81       79.56     73.98 o 
   4   2  20      110.11      115.15     70.05 o 
  -7   3  20       65.41       46.42    142.01 o 
  -6   3  20      117.69       85.20    158.45 o 
  -5   3  20      434.60      382.64    161.51 o 
  -4   3  20       17.37       55.08    161.14 o 
  -3   3  20        4.99       -7.09     94.07 o 
  -2   3  20        0.21       35.30     76.21 o 
  -1   3  20      451.74      454.69     73.36 o 
   0   3  20      420.82      450.66     69.09 o 
   1   3  20      554.25      500.63     72.15 o 
   2   3  20        9.89       11.49     70.85 o 
   3   3  20        4.10       21.79     74.23 o 
   4   3  20      100.62      125.35     82.17 o 
  -7   4  20       36.77       86.05    202.34 o 
  -6   4  20        4.33        5.89    186.39 o 
  -5   4  20       83.50       79.64    145.61 o 
  -4   4  20      781.71      852.94    164.32 o 
  -3   4  20      331.51      351.45    101.07 o 
  -2   4  20     1182.50     1147.78     83.12 o 
  -1   4  20        4.01      102.11     74.37 o 
   0   4  20       49.39      111.18     72.21 o 
   1   4  20      229.91      279.63     72.05 o 
   2   4  20      649.33      624.01     73.11 o 
   3   4  20      139.57      148.57     77.45 o 
   4   4  20       18.81       23.75     94.51 o 
  -7   5  20       64.09       35.22    180.49 o 
  -6   5  20        1.91      193.50    165.20 o 
  -5   5  20      220.60      317.13    150.23 o 
  -4   5  20      111.93      201.03    145.83 o 
  -3   5  20      148.25      248.53     94.41 o 
  -2   5  20       13.73       56.61     93.01 o 
  -1   5  20     1242.27     1135.33     84.68 o 
   0   5  20       73.98       92.80     78.69 o 
   1   5  20      104.97      129.19     80.98 o 
   2   5  20       11.29      137.70     86.40 o 
   3   5  20       22.25      130.32     93.52 o 
   4   5  20      250.31      158.31    102.27 o 
  -7   6  20      140.02       15.62    179.60 o 
  -6   6  20       84.40      160.39    159.06 o 
  -5   6  20      103.28      205.66    154.46 o 
  -4   6  20      362.64      479.48    149.66 o 
  -3   6  20      219.58      183.84    101.78 o 
  -2   6  20      858.65      887.49     96.67 o 
  -1   6  20       99.43      143.07     89.32 o 
   0   6  20       33.44      105.44     84.62 o 
   1   6  20      212.43      307.40     98.23 o 
   2   6  20      246.09      240.26     88.04 o 
   3   6  20      141.14      222.23     98.30 o 
   4   6  20      301.76      258.03    100.35 o 
  -7   7  20       32.86      247.16    161.65 o 
  -6   7  20        1.76      122.26    160.54 o 
  -5   7  20      208.06      315.96    153.80 o 
  -4   7  20     1222.09     1364.18    141.37 o 
  -3   7  20       64.87      204.54     97.85 o 
  -2   7  20       68.53       64.86    104.30 o 
  -1   7  20      129.59      167.08     92.49 o 
   0   7  20      880.37      944.55     83.66 o 
   1   7  20      329.27      399.93    109.86 o 
   2   7  20        2.95       77.88     94.22 o 
   3   7  20        0.67       36.81    106.86 o 
   4   7  20       88.40      114.16    101.96 o 
  -6   8  20        3.36     -156.88    168.61 o 
  -5   8  20       19.92       25.37    155.34 o 
  -4   8  20      102.77      160.52    140.14 o 
  -3   8  20     1139.95     1190.22    106.92 o 
  -2   8  20       69.66       14.98    171.65 o 
  -1   8  20      109.98      245.29     89.38 o 
   0   8  20       29.69       77.87     79.90 o 
   1   8  20      544.89      660.72     86.67 o 
   2   8  20      177.09      236.15     94.55 o 
   3   8  20      168.20      133.58     86.64 o 
  -6   9  20       38.62      -46.32    153.04 o 
  -5   9  20      280.06      455.35    157.57 o 
  -4   9  20      304.89      336.89    144.87 o 
  -3   9  20       65.95       21.49    106.30 o 
  -2   9  20        3.66       76.94     97.67 o 
  -1   9  20      196.36      153.87    134.76 o 
   0   9  20      515.53      538.00     90.64 o 
   1   9  20      214.71      182.90     97.88 o 
   2   9  20       18.22      -15.58     84.52 o 
   3   9  20       17.89       16.60    101.44 o 
  -6  10  20      118.35      176.61    156.27 o 
  -5  10  20        0.99      143.30    148.80 o 
  -4  10  20       31.67      196.61    141.94 o 
  -3  10  20      313.19      286.07     88.85 o 
  -2  10  20      455.15      477.13     90.24 o 
  -1  10  20      402.90      508.77    105.22 o 
   0  10  20      266.23      241.25     91.88 o 
   1  10  20      471.31      470.61     77.67 o 
   2  10  20      114.85      241.30     95.03 o 
   3  10  20      119.10      144.57     96.96 o 
  -5  11  20      291.31      349.80    156.43 o 
  -4  11  20      538.23      572.44    167.40 o 
  -3  11  20      182.88      274.18    107.04 o 
  -2  11  20       50.25      -48.68    107.03 o 
  -1  11  20       80.43      161.15    104.34 o 
   0  11  20      321.61      322.70     81.14 o 
   1  11  20       97.75       64.45     96.46 o 
   2  11  20       31.76       -5.04    100.52 o 
  -5  12  20        1.95      -32.27    180.82 o 
  -4  12  20      129.33      156.15    170.79 o 
  -3  12  20      163.98      232.15    112.91 o 
  -2  12  20      169.26      197.85    110.13 o 
  -1  12  20       27.75       75.13    118.06 o 
   0  12  20        2.81       79.43     80.79 o 
   1  12  20      285.75      117.18     98.62 o 
   2  12  20        5.68      -45.87     88.43 o 
  -4  13  20       54.33      145.29    158.55 o 
  -3  13  20      110.44      164.44    117.71 o 
  -2  13  20      131.55       64.05    106.61 o 
  -1  13  20        1.79       67.21    230.80 o 
   0  13  20      176.65      150.86     96.83 o 
   1  13  20      143.63      276.07     88.40 o 
  -4  14  20      141.26      279.16    161.10 o 
  -3  14  20      381.50      427.05    120.08 o 
  -2  14  20       44.93      124.02    111.61 o 
  -1  14  20       19.76        8.75    115.47 o 
   0  14  20       11.71       93.06     92.78 o 
  -2  15  20        0.59       -7.45    105.56 o 
  -1  15  20       19.19       60.55    140.25 o 
  -7   0  21      555.89      634.73    181.06 o 
  -5   0  21       22.24        3.92    185.50 o 
  -3   0  21      656.43      830.52    122.78 o 
  -1   0  21      895.55      893.11    109.95 o 
   1   0  21       17.58       58.51    100.73 o 
   3   0  21       84.37      133.40    112.61 o 
  -7   1  21       15.13       33.79    159.00 o 
  -6   1  21       80.89      151.11    195.96 o 
  -5   1  21      187.21      211.91    127.49 o 
  -4   1  21     1409.06     1520.21    133.24 o 
  -3   1  21       86.46      122.38     90.70 o 
  -2   1  21        4.73        2.74     78.10 o 
  -1   1  21      217.21      253.16     75.39 o 
   0   1  21      547.75      507.84     74.39 o 
   1   1  21       71.33      106.11     74.18 o 
   2   1  21       95.23       60.57     74.07 o 
   3   1  21        6.91      110.56     75.58 o 
   4   1  21       50.28       97.07     86.46 o 
  -7   2  21      633.58      690.33    150.02 o 
  -6   2  21      142.28      194.34    186.27 o 
  -5   2  21      139.49      137.10    176.83 o 
  -4   2  21       70.78      145.69    149.64 o 
  -3   2  21      818.68      842.08     92.58 o 
  -2   2  21       21.15       68.15     77.79 o 
  -1   2  21     1244.38     1112.42     78.65 o 
   0   2  21        9.71       60.71     72.42 o 
   1   2  21       70.52       65.53     73.38 o 
   2   2  21       64.29       74.34     75.49 o 
   3   2  21      171.05      128.15     79.60 o 
   4   2  21        6.38       69.71    109.11 o 
  -7   3  21       11.59       20.77    151.10 o 
  -6   3  21      267.42      365.80    182.73 o 
  -5   3  21      266.94      426.13    179.79 o 
  -4   3  21     1015.81     1193.42    177.44 o 
  -3   3  21      245.28      242.15     93.05 o 
  -2   3  21        9.08       63.17     77.32 o 
  -1   3  21      414.39      393.22     79.40 o 
   0   3  21      489.26      514.31     77.61 o 
   1   3  21      490.84      501.54     69.18 o 
   2   3  21      110.40       86.40     76.01 o 
   3   3  21       18.07       -0.66     82.24 o 
  -7   4  21      168.62      470.64    194.11 o 
  -6   4  21      230.12      318.26    189.44 o 
  -5   4  21      151.35      266.51    179.84 o 
  -4   4  21       29.20     -142.53    160.08 o 
  -3   4  21      476.02      610.73    101.37 o 
  -2   4  21      432.05      395.28     96.32 o 
  -1   4  21      547.14      636.47     79.60 o 
   0   4  21       77.58       84.73     74.94 o 
   1   4  21       46.57       99.26     73.68 o 
   2   4  21        6.75       85.80     78.74 o 
   3   4  21       54.24      122.93     91.83 o 
  -6   5  21        9.72      118.69    181.12 o 
  -5   5  21       83.80      183.26    158.63 o 
  -4   5  21      979.45      845.85    155.60 o 
  -3   5  21       17.43       76.95    107.31 o 
  -2   5  21      262.05      227.96     92.12 o 
  -1   5  21      169.00      138.36     93.24 o 
   0   5  21      675.94      589.00     90.13 o 
   1   5  21       24.49        3.19     85.73 o 
   2   5  21      141.20      115.49     87.39 o 
   3   5  21       60.52      196.27     85.53 o 
  -6   6  21      190.20       56.10    176.40 o 
  -5   6  21       59.92       83.01    161.34 o 
  -4   6  21      273.21      332.41    153.78 o 
  -3   6  21      540.08      589.64    111.67 o 
  -2   6  21      104.99      197.86    106.21 o 
  -1   6  21      893.48      974.09     93.91 o 
   0   6  21       14.42       38.48     79.75 o 
   1   6  21        6.84       34.10     89.66 o 
   2   6  21      215.56      346.81     90.41 o 
   3   6  21      576.35      603.34     88.02 o 
  -6   7  21       10.57      128.26    174.35 o 
  -5   7  21      326.15      295.33    159.60 o 
  -4   7  21      402.68      514.11    153.52 o 
  -3   7  21      478.60      551.04    110.73 o 
  -2   7  21       38.65      149.62    105.26 o 
  -1   7  21      102.58      172.09     94.00 o 
   0   7  21      398.82      441.84     75.62 o 
   1   7  21      608.57      698.64     84.41 o 
   2   7  21       78.17       14.65     75.30 o 
   3   7  21        6.23        0.43    115.38 o 
  -6   8  21      160.17      216.82    183.19 o 
  -5   8  21      344.10      282.82    175.73 o 
  -4   8  21        0.77       29.84    155.70 o 
  -3   8  21      117.23      158.39    105.42 o 
  -2   8  21      199.54      256.04    102.87 o 
  -1   8  21      133.03       84.78     89.36 o 
   0   8  21        9.03       15.87     90.77 o 
   1   8  21       24.97       23.79     91.84 o 
   2   8  21      154.44      211.60     93.21 o 
   3   8  21      211.90      227.12     92.90 o 
  -5   9  21      181.90      210.24    155.83 o 
  -4   9  21      132.01      164.59    147.27 o 
  -3   9  21        5.80       17.77    107.76 o 
  -2   9  21       20.96       41.56    150.76 o 
  -1   9  21       73.79      167.87     99.87 o 
   0   9  21      143.20      125.40     93.63 o 
   1   9  21      278.08      348.88     95.14 o 
   2   9  21      532.15      646.42    102.10 o 
  -5  10  21       60.77       67.67    175.22 o 
  -4  10  21        2.35       61.57    166.05 o 
  -3  10  21       50.28      -19.18    115.28 o 
  -2  10  21      121.55      228.65    112.14 o 
  -1  10  21       55.68       46.39    108.95 o 
   0  10  21       13.41       46.41    102.29 o 
   1  10  21        7.82      -13.40     86.15 o 
   2  10  21      189.90      273.54    100.70 o 
  -5  11  21      237.45      271.46    167.90 o 
  -4  11  21       28.57      187.45    171.50 o 
  -3  11  21      218.04      170.19    108.07 o 
  -2  11  21       11.90      168.84    112.29 o 
  -1  11  21      110.64      -48.90    117.87 o 
   0  11  21       95.54      112.60     91.41 o 
   1  11  21      567.14      553.26     96.88 o 
  -4  12  21        4.47       68.21    161.57 o 
  -3  12  21      147.93       90.98    120.36 o 
  -2  12  21      263.27      306.77    117.93 o 
  -1  12  21        0.89      209.61    119.55 o 
   0  12  21        0.89      106.89    100.21 o 
   1  12  21        6.10       -7.49    108.59 o 
  -3  13  21      222.30      326.88    125.22 o 
  -2  13  21       76.21      168.84    186.94 o 
  -1  13  21       89.84      260.11    134.70 o 
   0  13  21       48.19      210.98    100.71 o 
  -6   0  22      896.98     1046.27    187.60 o 
  -4   0  22       77.01      199.94    189.99 o 
  -2   0  22      135.44      233.80    123.74 o 
   0   0  22      319.70      338.30    108.75 o 
   2   0  22       59.76      161.66    110.46 o 
  -6   1  22        0.03       53.68    155.99 o 
  -5   1  22      497.77      523.27    160.92 o 
  -4   1  22        0.87       63.00    143.38 o 
  -3   1  22      394.87      386.45     99.58 o 
  -2   1  22        8.14       14.95     82.63 o 
  -1   1  22        2.88       82.70     76.68 o 
   0   1  22        9.18       40.88     76.87 o 
   1   1  22      308.56      300.19     70.84 o 
   2   1  22       11.53       78.91     75.56 o 
   3   1  22        3.84       53.02     83.27 o 
  -6   2  22     1043.11     1114.83    204.57 o 
  -5   2  22       68.26       70.52    185.32 o 
  -4   2  22        2.09      107.12    175.70 o 
  -3   2  22       85.62      125.61    103.86 o 
  -2   2  22      817.16      882.02     82.30 o 
  -1   2  22       64.18      213.84     79.44 o 
   0   2  22      240.49      309.28     80.32 o 
   1   2  22      124.52      182.12     76.98 o 
   2   2  22      281.49      292.08     79.14 o 
   3   2  22       21.34      198.79     83.40 o 
  -6   3  22      193.96      274.72    201.52 o 
  -5   3  22      348.99      406.52    160.80 o 
  -4   3  22        0.51       32.00    154.20 o 
  -3   3  22     1128.79     1229.76    119.79 o 
  -2   3  22        6.42       41.96     81.28 o 
  -1   3  22        0.60       35.44     82.97 o 
   0   3  22       19.34      -31.43     80.37 o 
   1   3  22      491.39      485.58     76.56 o 
   2   3  22       79.69      154.49     84.36 o 
   3   3  22        3.76      182.10     83.37 o 
  -6   4  22      282.26      360.39    186.01 o 
  -5   4  22        3.85       57.12    167.92 o 
  -4   4  22      125.86      104.43    165.49 o 
  -3   4  22      199.67      219.77    119.52 o 
  -2   4  22      453.79      564.12     97.21 o 
  -1   4  22        4.79       14.75     80.77 o 
   0   4  22      146.49      184.51     81.12 o 
   1   4  22        2.26       41.19     79.34 o 
   2   4  22        3.87        3.19     80.16 o 
   3   4  22       21.16      126.51    106.13 o 
  -6   5  22        0.03      -44.46    183.70 o 
  -5   5  22      226.36      209.59    174.94 o 
  -4   5  22       44.56      -16.43    162.77 o 
  -3   5  22      276.76      216.29    116.33 o 
  -2   5  22       80.13       15.53    108.60 o 
  -1   5  22       40.60      132.46     98.03 o 
   0   5  22      151.49      143.12     96.13 o 
   1   5  22      110.55      219.34     94.35 o 
   2   5  22        4.27       37.49    127.19 o 
  -6   6  22      242.66      323.40    186.59 o 
  -5   6  22       80.38      162.51    176.01 o 
  -4   6  22       77.59      152.34    166.87 o 
  -3   6  22       65.74       74.49    104.43 o 
  -2   6  22      193.10      212.26    110.66 o 
  -1   6  22      357.01      523.96     97.21 o 
   0   6  22      425.46      441.44     83.64 o 
   1   6  22      260.28      391.33     94.39 o 
   2   6  22       81.37       88.95     95.54 o 
  -5   7  22       30.40      146.44    182.09 o 
  -4   7  22      486.17      563.76    165.41 o 
  -3   7  22      389.53      393.01    110.16 o 
  -2   7  22        2.16       57.01    132.61 o 
  -1   7  22       11.46       60.13     97.31 o 
   0   7  22      150.15      184.36     95.15 o 
   1   7  22      381.78      407.99    100.17 o 
   2   7  22       55.45       54.76    102.28 o 
  -5   8  22      106.13      171.88    174.13 o 
  -4   8  22      380.91      482.69    165.82 o 
  -3   8  22       67.04      143.98    112.87 o 
  -2   8  22      227.38      241.86    115.76 o 
  -1   8  22      291.52      380.35     94.43 o 
   0   8  22       48.33      189.46     98.23 o 
   1   8  22       22.97       64.94     88.60 o 
   2   8  22       21.43       25.64     90.91 o 
  -5   9  22      119.12      245.71    177.14 o 
  -4   9  22      175.09      266.58    172.97 o 
  -3   9  22      178.77      193.25    118.54 o 
  -2   9  22       39.32      178.41    106.51 o 
  -1   9  22        0.30      123.83    111.91 o 
   0   9  22       55.63      212.53     99.55 o 
   1   9  22      323.40      380.13    101.00 o 
  -4  10  22       95.23      -33.14    173.49 o 
  -3  10  22      258.42      257.23    115.95 o 
  -2  10  22       74.08      108.19     99.99 o 
  -1  10  22      824.29      927.71    112.29 o 
   0  10  22      179.52      314.01    110.22 o 
   1  10  22        5.71       -2.99    101.64 o 
  -4  11  22      553.05      440.57    166.92 o 
  -3  11  22      113.54      217.94    122.69 o 
  -2  11  22        9.74        9.69    119.25 o 
  -1  11  22        6.49      120.35     98.99 o 
   0  11  22      749.48      695.61     92.43 o 
  -3  12  22       61.98      157.30    117.82 o 
  -2  12  22        7.11      128.10    121.89 o 
  -1  12  22      458.67      476.57    104.06 o 
  -5   0  23      151.89      217.90    242.03 o 
  -3   0  23       16.73       38.77    117.65 o 
  -1   0  23     1092.65     1202.38    115.16 o 
   1   0  23        3.25       89.02    112.80 o 
  -6   1  23      186.20      249.92    180.12 o 
  -5   1  23       42.96      274.30    221.94 o 
  -4   1  23       77.54       93.84    148.58 o 
  -3   1  23        0.14       48.71    104.85 o 
  -2   1  23      215.01      247.61     87.58 o 
  -1   1  23        1.60      -13.55     87.58 o 
   0   1  23      113.31      161.04     83.97 o 
   1   1  23       17.61       34.60     81.25 o 
   2   1  23      412.65      405.00     86.95 o 
  -6   2  23      102.55      179.56    225.97 o 
  -5   2  23      116.09      172.92    197.50 o 
  -4   2  23        5.70       15.29    174.71 o 
  -3   2  23       12.80       33.63    109.17 o 
  -2   2  23       26.56       -6.80     86.63 o 
  -1   2  23      355.82      468.15     87.94 o 
   0   2  23        9.84      147.95     82.32 o 
   1   2  23       38.84       34.58     82.35 o 
   2   2  23       19.68      -47.50     82.14 o 
  -5   3  23      140.20      248.50    201.85 o 
  -4   3  23      132.76      117.79    164.63 o 
  -3   3  23       13.61       35.45    121.00 o 
  -2   3  23      155.23      212.74     91.64 o 
  -1   3  23       30.42       84.41     83.72 o 
   0   3  23       58.50      145.69     83.42 o 
   1   3  23       26.33       53.21     84.61 o 
   2   3  23      391.59      369.49     88.17 o 
  -5   4  23      436.88      513.00    198.91 o 
  -4   4  23       11.23       84.08    175.43 o 
  -3   4  23        4.92        7.03    120.39 o 
  -2   4  23       12.99       28.85    102.10 o 
  -1   4  23      321.01      376.25     96.20 o 
   0   4  23       54.95       28.70     82.27 o 
   1   4  23      167.59      199.22     83.21 o 
   2   4  23       73.09      219.63    104.13 o 
  -5   5  23       75.43       95.55    187.76 o 
  -4   5  23      153.76       51.55    182.26 o 
  -3   5  23       63.59       66.94    108.99 o 
  -2   5  23      210.67      118.65    114.28 o 
  -1   5  23       68.11      183.16     99.48 o 
   0   5  23       43.85       71.51     92.84 o 
   1   5  23       51.02      173.86     99.38 o 
   2   5  23      250.71      294.74    104.98 o 
  -5   6  23      417.31      415.67    185.64 o 
  -4   6  23        5.79       51.14    172.83 o 
  -3   6  23       30.31       95.73    142.53 o 
  -2   6  23       78.20       65.82    113.76 o 
  -1   6  23      158.07       43.58    102.63 o 
   0   6  23      123.31       54.33    101.25 o 
   1   6  23        0.83      187.18    106.51 o 
  -5   7  23      161.36      224.63    184.21 o 
  -4   7  23      137.92       89.13    176.30 o 
  -3   7  23      360.71      384.09    115.01 o 
  -2   7  23      158.69      114.71    116.38 o 
  -1   7  23        9.91       28.23    109.37 o 
   0   7  23       22.03       96.83    104.91 o 
   1   7  23        2.88       34.20    103.35 o 
  -4   8  23       14.59     -102.63    157.98 o 
  -3   8  23       13.33      160.76    116.65 o 
  -2   8  23      381.54      388.16    122.37 o 
  -1   8  23      115.11       55.76     95.70 o 
   0   8  23       12.19       68.29    105.35 o 
   1   8  23      101.91      121.69    126.29 o 
  -4   9  23        5.08       81.52    177.05 o 
  -3   9  23      181.82      339.79    118.64 o 
  -2   9  23        1.45      -95.23    116.57 o 
  -1   9  23       34.78      194.06    119.65 o 
   0   9  23      144.75      244.46    104.93 o 
  -3  10  23        1.34      145.39    276.92 o 
  -2  10  23       83.32      329.80    130.30 o 
  -1  10  23       24.14      -38.24    122.90 o 
  -4   0  24      163.02      129.71    222.40 o 
  -2   0  24       50.43      162.87    130.87 o 
   0   0  24      756.87      851.14    121.11 o 
  -5   1  24       50.25      100.02    252.36 o 
  -4   1  24        0.03       13.04    160.99 o 
  -3   1  24      261.60      327.59    108.36 o 
  -2   1  24       76.51      176.37     96.12 o 
  -1   1  24       79.97       84.05     91.85 o 
   0   1  24       33.95       73.05     90.02 o 
   1   1  24      391.70      415.49     88.04 o 
  -5   2  24        1.51       70.02    213.35 o 
  -4   2  24       77.58      149.13    199.61 o 
  -3   2  24       89.39      178.89    113.14 o 
  -2   2  24       28.92       34.70     98.25 o 
  -1   2  24       19.42      117.53     93.41 o 
   0   2  24      132.44      130.04     90.97 o 
   1   2  24        4.21      111.97     90.80 o 
  -5   3  24        9.55       62.35    213.23 o 
  -4   3  24       35.86      -89.04    203.29 o 
  -3   3  24      227.48      230.20    128.90 o 
  -2   3  24      357.18      367.65     98.13 o 
  -1   3  24      147.60      112.02     91.85 o 
   0   3  24       67.17      173.24     89.66 o 
   1   3  24      120.04      156.78     90.39 o 
  -4   4  24      101.16      215.17    187.70 o 
  -3   4  24       53.34       30.02    124.58 o 
  -2   4  24       12.11      -49.52    110.07 o 
  -1   4  24        5.96       49.38    102.61 o 
   0   4  24      135.95       93.90    102.16 o 
   1   4  24        6.58      149.52    188.51 o 
  -4   5  24        9.24      118.45    191.93 o 
  -3   5  24      197.70      279.07    125.82 o 
  -2   5  24        2.29      100.10    116.87 o 
  -1   5  24       34.81      -37.68    105.14 o 
   0   5  24       94.01      180.39    103.40 o 
  -4   6  24      120.82      215.44    187.82 o 
  -3   6  24      283.77      339.91    128.99 o 
  -2   6  24       22.36       70.98    112.12 o 
  -1   6  24      124.56      205.09    110.68 o 
   0   6  24       57.36      188.36    106.56 o 
  -3   7  24       49.17      -21.85    134.07 o 
  -2   7  24      174.87      226.16    129.20 o 
  -1   7  24       28.29      -77.38    112.30 o 
   0   7  24        1.00      227.79    168.26 o 
  -2   8  24       54.93      190.55    115.70 o 
  -3   0  25      330.01      395.56    230.40 o 
  -1   0  25        4.63      -19.94    131.36 o 
  -3   1  25       49.90       82.92    112.35 o 
  -2   1  25      405.86      544.41    100.78 o 
  -1   1  25       81.52      169.33     96.90 o 
  -3   2  25      544.58      637.54    128.19 o 
  -2   2  25       25.15       52.30    100.43 o 
  -1   2  25      112.84      177.95    101.69 o 
  -3   3  25       18.94       31.84    145.16 o 
  -2   3  25      129.65      245.96    119.83 o 
  -1   3  25       15.93      124.58    101.69 o 
  -2   4  25      126.74       96.48    137.35 o 
  -1   4  25       70.22      110.82    119.31 o 
                                                 
